# Supplementary material for: Klotho in the kidney distal convolution regulates urinary Klotho excretion and kidney calcium reabsorption, but not phosphate homeostasis
Source: Kidney Int. Author manuscript; Available in PMC 2026 Jun 25. (PMC13294757; doi:10.1016/j.kint.2026.01.030)
Supplement: 2 [file NIHMS2178793-supplement-2.xlsx]

## Sheet: KOvsCtrl_deg
gene_id	KO_1	KO_2	KO_3	KO_4	Ctrl_1	Ctrl_2	Ctrl_3	Ctrl_4	KO	Ctrl	log2FoldChange	pvalue	padj	gene_name	gene_chr	gene_start	gene_end	gene_strand	gene_length	gene_biotype	gene_description	tf_family	KO_1_count	KO_2_count	KO_3_count	KO_4_count	Ctrl_1_count	Ctrl_2_count	Ctrl_3_count	Ctrl_4_count	KO_1_fpkm	KO_2_fpkm	KO_3_fpkm	KO_4_fpkm	Ctrl_1_fpkm	Ctrl_2_fpkm	Ctrl_3_fpkm	Ctrl_4_fpkm
ENSMUSG00000058488	9134.54	9364.68	11471.1	8032.33	49652.9	64571.8	43687.7	71330.1	9500.65	57310.6	-2.59276	2.55979e-52	4.50932e-48	Kl	5	150952607	150993817	+	9328	protein_coding	klotho [Source:MGI Symbol;Acc:MGI:1101771]	-	13087	8472	9894	7337	45068	50998	39770	110564	52.6957	54.0234	66.1747	46.3373	286.44	372.505	252.027	411.492
ENSMUSG00000017724	4.8859	3.31611	6.95637	21.8954	336.028	258.297	207.618	170.964	9.26344	243.227	-4.74903	1.30332e-31	1.14797e-27	Etv4	11	101769742	101785371	-	3104	protein_coding	ets variant 4 [Source:MGI Symbol;Acc:MGI:99423]	ETS	7	3	6	20	305	204	189	265	0.0847033	0.0574889	0.120598	0.379585	5.82548	4.47791	3.59932	2.96388
ENSMUSG00000013089	97.718	92.851	136.809	76.6339	719.431	449.488	521.792	447.732	101.003	534.611	-2.40581	5.5998e-29	3.2882e-25	Etv5	16	22381309	22439719	-	4103	protein_coding	ets variant 5 [Source:MGI Symbol;Acc:MGI:1096867]	ETS	140	84	118	70	653	355	475	694	1.28159	1.21776	1.79428	1.00507	9.4355	5.89514	6.84342	5.87211
ENSMUSG00000002688	249.879	270.815	268.98	290.114	767.907	836.934	623.953	659.986	269.947	722.195	-1.41989	9.45504e-26	4.164e-22	Prkd1	12	50341231	50649098	-	3653	protein_coding	protein kinase D1 [Source:MGI Symbol;Acc:MGI:99879]	-	358	245	232	265	697	661	568	1023	3.68093	3.98934	3.9623	4.27363	11.3119	12.3287	9.19135	9.72215
ENSMUSG00000019970	3986.89	4538.64	4630.62	4446.96	2012.86	2510.8	2441.98	2428.33	4400.78	2348.5	0.905636	7.83611e-18	2.76082e-14	Sgk1	10	21882184	21999903	+	4903	protein_coding	serum/glucocorticoid regulated kinase 1 [Source:MGI Symbol;Acc:MGI:1340062]	-	5712	4106	3994	4062	1827	1983	2223	3764	43.7573	49.8129	50.8224	48.8066	22.0917	27.5567	26.8015	26.6516
ENSMUSG00000034450	2.09396	2.21074	3.47819	4.37908	93.6472	64.5743	53.8269	41.2894	3.04049	63.3345	-4.41536	2.91422e-16	8.55616e-13	Gulo	14	65986786	66009207	-	2263	protein_coding	gulonolactone (L-) oxidase [Source:MGI Symbol;Acc:MGI:1353434]	-	3	2	3	4	85	51	49	64	0.0497921	0.052569	0.0827076	0.10413	2.22683	1.53551	1.27995	0.981819
ENSMUSG00000020377	235.221	231.022	309.558	275.882	731.55	550.781	528.383	617.406	262.921	607.03	-1.21073	7.88238e-15	1.98366e-11	Ltc4s	11	50236461	50238616	-	1014	protein_coding	leukotriene C4 synthase [Source:MGI Symbol;Acc:MGI:107498]	-	337	209	267	252	664	435	481	957	12.4829	12.2601	16.4279	14.6407	38.8225	29.2293	28.0406	32.765
ENSMUSG00000040728	364.348	322.768	387.238	370.032	629.089	583.701	577.815	607.729	361.097	599.584	-0.732118	2.30557e-11	5.07687e-08	Esrp1	4	11331933	11386783	-	6305	protein_coding	epithelial splicing regulatory protein 1 [Source:MGI Symbol;Acc:MGI:1917326]	-	522	292	334	338	571	461	526	942	3.10963	2.75475	3.30499	3.15814	5.36914	4.98176	4.93153	5.18683
ENSMUSG00000052026	9.07381	12.1591	13.9127	6.56862	96.9524	44.3157	49.4329	54.1924	10.4286	61.2233	-2.567	1.72333e-10	3.37313e-07	Slc6a7	18	60995381	61014199	-	3342	protein_coding	solute carrier family 6 (neurotransmitter transporter, L-proline), member 7 [Source:MGI Symbol;Acc:MGI:2147363]	-	13	11	12	6	88	35	45	84	0.146104	0.195781	0.224018	0.105766	1.5611	0.713557	0.795952	0.872588
ENSMUSG00000027351	607.945	659.905	687.521	672.189	929.862	1012.93	974.377	1099.98	656.89	1004.29	-0.615783	2.18659e-09	3.8519e-06	Spred1	2	117121374	117182279	+	6784	protein_coding	sprouty protein with EVH-1 domain 1, related sequence [Source:MGI Symbol;Acc:MGI:2150016]	-	871	597	593	614	844	800	887	1705	4.82232	5.23447	5.45353	5.33191	7.37581	8.03473	7.72892	8.72519
ENSMUSG00000029154	1922.25	1749.8	1815.61	2134.8	3250.11	3169.21	2586.99	3294.12	1905.62	3075.11	-0.690521	2.63814e-09	4.22487e-06	Cwh43	5	73406075	73453435	+	2915	protein_coding	cell wall biogenesis 43 C-terminal homolog [Source:MGI Symbol;Acc:MGI:2444131]	-	2754	1583	1566	1950	2950	2503	2355	5106	35.4854	32.3018	33.5168	39.4091	59.998	58.5045	47.7566	60.8105
ENSMUSG00000070476	74.6845	78.4812	62.6073	78.8234	190.6	150.673	158.185	138.707	73.6491	159.541	-1.1093	4.51717e-09	6.63121e-06	Fam217b	2	178414524	178424428	+	4559	protein_coding	family with sequence similarity 217, member B [Source:MGI Symbol;Acc:MGI:1918782]	-	107	71	54	72	173	119	144	215	0.881532	0.926346	0.738981	0.930386	2.24973	1.77846	1.86713	1.63721
ENSMUSG00000016194	153.557	116.064	155.359	131.372	209.329	346.929	325.159	337.412	139.088	304.707	-1.12989	8.23792e-09	1.1163e-05	Hsd11b1	1	193221634	193264075	-	4251	protein_coding	hydroxysteroid 11-beta dehydrogenase 1 [Source:MGI Symbol;Acc:MGI:103562]	-	220	105	134	120	190	274	296	523	1.94382	1.46921	1.96663	1.66299	2.64982	4.39164	4.11606	4.27117
ENSMUSG00000024411	176.59	223.284	251.589	51.4542	51.7814	30.3879	32.9553	36.1282	175.729	37.8132	2.21545	1.89475e-08	2.38414e-05	Aqp4	18	15389394	15403684	-	5082	protein_coding	aquaporin 4 [Source:MGI Symbol;Acc:MGI:107387]	-	253	202	217	47	47	24	30	56	1.86986	2.36429	2.664	0.544833	0.548298	0.321769	0.348953	0.382551
ENSMUSG00000027994	16.7517	13.2644	20.8691	14.232	70.5108	44.3157	42.8418	60.6438	16.2793	54.5781	-1.75185	1.52537e-07	0.000179139	Mcub	3	129914960	129970206	-	1318	protein_coding	mitochondrial calcium uniporter dominant negative beta subunit [Source:MGI Symbol;Acc:MGI:1914065]	-	24	12	18	13	64	35	39	94	0.683943	0.541565	0.852052	0.58107	2.87884	1.80934	1.74916	2.47599
ENSMUSG00000039960	484.402	428.883	541.437	340.473	233.567	222.845	193.337	281.929	448.799	232.92	0.941675	1.72447e-07	0.000189864	Rhou	8	123653929	123663884	+	3806	protein_coding	ras homolog family member U [Source:MGI Symbol;Acc:MGI:1916831]	-	694	388	467	311	212	176	176	437	6.8488	6.06384	7.65521	4.81384	3.30233	3.15073	2.73354	3.98611
ENSMUSG00000034648	311.302	217.758	230.72	304.346	737.059	422.898	495.427	520.634	266.031	544.005	-1.02953	1.96439e-07	0.000203557	Lrrn1	6	107529768	107570214	+	3700	protein_coding	leucine rich repeat protein 1, neuronal [Source:MGI Symbol;Acc:MGI:106038]	-	446	197	199	278	669	334	451	807	4.52748	3.16701	3.35552	4.42633	10.7196	6.15052	7.20536	7.57196
ENSMUSG00000039639	2177.02	1944.34	2229.52	1801.99	1335.3	1192.73	973.279	1459.97	2038.22	1240.32	0.715507	5.20301e-07	0.000509201	Kcne1	16	92345982	92359468	-	3214	protein_coding	potassium voltage-gated channel, Isk-related subfamily, member 1 [Source:MGI Symbol;Acc:MGI:96673]	-	3119	1759	1923	1646	1212	942	886	2263	36.4497	32.554	37.3286	30.1706	22.3568	19.9697	16.2955	24.4441
ENSMUSG00000036904	486.496	423.356	451.005	448.856	785.535	652.074	633.839	653.534	452.428	681.246	-0.588108	5.67169e-07	0.000525855	Fzd8	18	9212856	9216201	+	3346	protein_coding	frizzled class receptor 8 [Source:MGI Symbol;Acc:MGI:108460]	-	697	383	389	410	713	515	577	1013	7.82403	6.80859	7.25325	7.21869	12.6333	10.4869	10.1937	10.5104
ENSMUSG00000029833	753.126	730.649	782.592	761.96	1155.72	997.736	1028.2	1022.56	757.082	1051.05	-0.47333	6.45216e-07	0.000568306	Trim24	6	37870811	37966296	+	8521	protein_coding	tripartite motif-containing 24 [Source:MGI Symbol;Acc:MGI:109275]	-	1079	661	675	696	1049	788	936	1585	4.75614	4.61419	4.94222	4.81193	7.29858	6.3009	6.49331	6.45766
ENSMUSG00000019960	568.858	641.114	449.845	490.457	1076.39	778.69	964.49	834.175	537.569	913.437	-0.763646	6.82287e-07	0.000572341	Dusp6	10	99263231	99267489	+	3132	protein_coding	dual specificity phosphatase 6 [Source:MGI Symbol;Acc:MGI:1914853]	-	815	580	388	448	977	615	878	1293	9.77372	11.0152	7.72892	8.42668	18.4938	13.3789	16.5712	14.3322
ENSMUSG00000031530	129.825	158.068	213.329	77.7287	302.976	331.735	329.553	364.508	144.738	332.193	-1.2025	9.69668e-07	0.00077644	Dusp4	8	34807297	34819894	+	2740	protein_coding	dual specificity phosphatase 4 [Source:MGI Symbol;Acc:MGI:2442191]	-	186	143	184	71	275	262	300	565	2.54968	3.10435	4.18963	1.52654	5.95025	6.51505	6.47219	7.1587
ENSMUSG00000104444	89.3422	39.7933	40.5788	68.9705	150.937	141.81	132.92	236.124	59.6712	165.448	-1.46234	1.09497e-06	0.000838649	Gm33051	3	28807205	28813985	-	274	antisense	predicted gene, 33051 [Source:MGI Symbol;Acc:MGI:5592210]	-	128	36	35	63	137	112	121	366	17.5462	7.81513	7.96941	13.5454	29.6431	27.8506	26.1045	46.3732
ENSMUSG00000085684	168.215	151.436	239.995	124.804	98.0541	46.848	70.3045	47.7409	171.112	65.7369	1.38509	1.17916e-06	0.000865504	4930469K13Rik	11	33973961	34098554	-	1041	protein_coding	RIKEN cDNA 4930469K13 gene [Source:MGI Symbol;Acc:MGI:1924124]	-	241	137	207	114	89	37	64	74	8.69541	7.82806	12.4059	6.45141	5.06865	2.42169	3.63421	2.46784
ENSMUSG00000039518	0	0	4.63758	0	37.4589	24.0571	45.0388	7.09662	1.1594	28.4129	-4.76763	1.48928e-06	0.0010494	Cdsn	17	35552128	35557180	+	2678	protein_coding	corneodesmosin [Source:MGI Symbol;Acc:MGI:3505689]	-	0	0	4	0	34	19	41	11	0	0	0.0931876	0	0.7527	0.483404	0.905012	0.1426
ENSMUSG00000031891	23976.5	21039.6	23394.3	19527.4	16625.1	16039.8	15280.3	16303.5	21984.4	16062.2	0.45286	1.93197e-06	0.00130899	Hsd11b2	8	105518755	105523988	+	1840	protein_coding	hydroxysteroid 11-beta dehydrogenase 2 [Source:MGI Symbol;Acc:MGI:104720]	-	34351	19034	20178	17837	15090	12668	13910	25271	701.206	615.314	684.178	571.09	486.211	469.091	446.879	476.805
ENSMUSG00000039059	39.0872	48.6362	90.4328	26.2745	14.3225	10.1293	6.59105	13.5481	51.1077	11.1477	2.17427	2.05847e-06	0.00134304	Hrh3	2	180099465	180104488	-	3146	protein_coding	histamine receptor H3 [Source:MGI Symbol;Acc:MGI:2139279]	-	56	44	78	24	13	8	6	21	0.66858	0.831914	1.54684	0.44942	0.244984	0.17326	0.112739	0.231738
ENSMUSG00000041559	4.18791	3.31611	3.47819	4.37908	39.6623	34.1864	9.88658	25.8059	3.84032	27.3853	-2.8204	2.16678e-06	0.00136321	Fmod	1	134037254	134048277	+	3306	protein_coding	fibromodulin [Source:MGI Symbol;Acc:MGI:1328364]	-	6	3	3	4	36	27	9	40	0.0681667	0.0539763	0.0566144	0.0712783	0.645584	0.556452	0.160924	0.420043
ENSMUSG00000050074	1740.78	1430.35	2003.43	1667.33	1204.19	1048.38	865.625	1155.46	1710.47	1068.41	0.678224	2.39075e-06	0.00145226	Spink8	9	109812280	109826633	+	821	protein_coding	serine peptidase inhibitor, Kazal type 8 [Source:MGI Symbol;Acc:MGI:1925959]	-	2494	1294	1728	1523	1093	828	788	1791	114.098	93.7509	131.314	109.284	78.9279	68.7154	56.7367	75.7336
ENSMUSG00000039405	688.912	664.327	716.506	675.473	534.34	438.092	466.866	498.054	686.304	484.338	0.50092	2.6814e-06	0.00157452	Prss23	7	89507783	89527187	-	3767	protein_coding	protease, serine 23 [Source:MGI Symbol;Acc:MGI:1923703]	-	987	601	618	617	485	346	425	772	9.84114	9.48994	10.2353	9.64917	7.63307	6.25817	6.66921	7.11472
ENSMUSG00000023013	15999.2	14662.7	16224.6	16978.8	11150.6	9405.06	9061.6	12882.3	15966.3	10624.9	0.587337	4.81753e-06	0.0027376	Aqp2	15	99579055	99584547	+	1419	protein_coding	aquaporin 2 [Source:MGI Symbol;Acc:MGI:1096865]	-	22922	13265	13994	15509	10121	7428	8249	19968	606.728	556.044	615.274	643.875	422.858	356.662	343.637	488.527
ENSMUSG00000049649	10.4698	8.84295	6.95637	4.37908	34.1537	31.6541	23.0687	33.5477	7.66205	30.606	-1.96811	6.06177e-06	0.003337	Gpr3	4	133209340	133212536	-	2734	protein_coding	G-protein coupled receptor 3 [Source:MGI Symbol;Acc:MGI:101908]	-	15	8	6	4	31	25	21	52	0.206071	0.174051	0.136918	0.086191	0.672228	0.623029	0.454048	0.6603
ENSMUSG00000028435	7508.93	6868.76	8454.31	7261.61	5037.12	5135.56	4455.55	6048.25	7523.4	5169.12	0.541043	6.36351e-06	0.00339696	Aqp3	4	41092722	41098183	-	1829	protein_coding	aquaporin 3 [Source:MGI Symbol;Acc:MGI:1333777]	-	10758	6214	7292	6633	4572	4056	4056	9375	220.923	202.089	248.738	213.647	148.199	151.095	131.089	177.948
ENSMUSG00000049866	510.227	563.738	576.219	665.62	1053.26	816.675	771.153	919.335	578.951	890.105	-0.622736	7.25085e-06	0.0037568	Arl4c	1	88673125	88702221	-	5492	protein_coding	ADP-ribosylation factor-like 4C [Source:MGI Symbol;Acc:MGI:2445172]	-	731	510	497	608	956	645	702	1425	4.99932	5.52363	5.64592	6.52189	10.32	8.00196	7.55592	9.00784
ENSMUSG00000035184	171.704	151.436	175.069	233.186	316.197	296.282	275.726	308.38	182.849	299.146	-0.712603	9.81429e-06	0.00493967	Fam124a	14	62555737	62608486	+	4406	protein_coding	family with sequence similarity 124, member A [Source:MGI Symbol;Acc:MGI:3645930]	-	246	137	151	213	287	234	251	478	2.09708	1.84953	2.13817	2.84797	3.86181	3.61858	3.36752	3.76634
ENSMUSG00000021253	39.7852	50.847	41.7382	28.464	17.6277	13.9278	10.9851	7.74177	40.2086	12.5706	1.71371	1.11064e-05	0.00518386	Tgfb3	12	86056745	86079041	-	3383	protein_coding	transforming growth factor, beta 3 [Source:MGI Symbol;Acc:MGI:98727]	-	57	46	36	26	16	11	10	12	0.632844	0.808799	0.66391	0.452764	0.280396	0.221543	0.174735	0.123145
ENSMUSG00000029086	361.557	425.567	635.348	825.457	1030.12	1216.78	990.855	1252.23	561.982	1122.5	-1.00027	1.11715e-05	0.00518386	Prom1	5	43993620	44102032	-	7175	protein_coding	prominin 1 [Source:MGI Symbol;Acc:MGI:1100886]	-	518	385	548	754	935	961	902	1941	2.71164	3.19171	4.76505	6.19084	7.72579	9.12575	7.43131	9.39161
ENSMUSG00000105719	48.859	47.5309	59.1291	47.0751	20.9329	21.5248	17.5761	22.5802	50.6485	20.6535	1.28383	1.11823e-05	0.00518386	Gm42872	3	132767407	132769373	+	1967	TEC	predicted gene 42872 [Source:MGI Symbol;Acc:MGI:5663009]	-	70	43	51	43	19	17	16	35	1.33665	1.30032	1.61761	1.28785	0.572668	0.588859	0.480835	0.617732
ENSMUSG00000034796	29.3154	18.7913	45.2164	33.9379	116.784	92.4299	67.009	61.9341	31.8152	84.5392	-1.40878	1.18728e-05	0.00536283	Cpne7	8	123117374	123135182	+	5268	protein_coding	copine VII [Source:MGI Symbol;Acc:MGI:2142747]	-	42	17	39	31	106	73	61	96	0.299452	0.19195	0.461878	0.34667	1.19293	0.944157	0.684487	0.632647
ENSMUSG00000089663	6.28187	11.0537	4.63758	8.75816	50.6797	36.7187	20.8717	23.2253	7.68282	32.8738	-2.0978	1.42134e-05	0.0062596	Gm15651	16	22548553	22551149	+	2507	antisense	predicted gene 15651 [Source:MGI Symbol;Acc:MGI:3783095]	-	9	10	4	8	46	29	19	36	0.134838	0.237263	0.0995439	0.187991	1.08782	0.788153	0.448002	0.498522
ENSMUSG00000021175	118.658	120.485	141.446	154.363	219.245	219.046	249.361	188.383	133.738	219.009	-0.712015	2.0316e-05	0.00872895	Cdca7l	12	117804289	117878706	+	3258	protein_coding	cell division cycle associated 7 like [Source:MGI Symbol;Acc:MGI:2384982]	-	170	109	122	141	199	173	227	292	1.95984	1.99003	2.33624	2.54958	3.62122	3.61795	4.11866	3.11149
ENSMUSG00000033102	306.416	337.137	333.906	262.745	426.37	458.351	428.418	490.312	310.051	450.863	-0.54293	2.59177e-05	0.0108706	Cdc14b	13	64189268	64275290	-	9179	protein_coding	CDC14 cell division cycle 14B [Source:MGI Symbol;Acc:MGI:2441808]	-	439	305	288	240	387	362	390	760	1.79636	1.97646	1.95752	1.54034	2.49959	2.68708	2.5116	2.87445
ENSMUSG00000073125	91.4361	43.1094	198.257	82.1077	22.0346	31.6541	39.5463	32.9025	103.727	31.5344	1.71406	2.70569e-05	0.0110845	Xlr3b	X	73192207	73202930	+	3780	protein_coding	X-linked lymphocyte-regulated 3B [Source:MGI Symbol;Acc:MGI:109505]	-	131	39	171	75	20	25	36	51	1.30168	0.613702	2.82236	1.16888	0.313683	0.450625	0.562978	0.468398
ENSMUSG00000026065	261.047	189.018	237.676	155.457	120.089	135.479	110.949	109.03	210.799	118.887	0.835198	2.9332e-05	0.0117435	Slc9a4	1	40580081	40630725	+	4562	protein_coding	solute carrier family 9 (sodium/hydrogen exchanger), member 4 [Source:MGI Symbol;Acc:MGI:105074]	-	374	171	205	142	109	107	101	169	3.07922	2.22959	2.80354	1.83372	1.41653	1.59807	1.30872	1.28608
ENSMUSG00000024565	1255.68	1054.52	1108.38	1439.62	1791.42	1639.68	1648.86	1772.86	1214.55	1713.21	-0.496191	3.69049e-05	0.0144471	Sall3	18	80966376	80986578	-	6886	protein_coding	spalt like transcription factor 3 [Source:MGI Symbol;Acc:MGI:109295]	zf-C2H2	1799	954	956	1315	1626	1295	1501	2748	9.81269	8.24073	8.66163	11.2502	13.9993	12.8136	12.8853	13.8543
ENSMUSG00000023247	282.684	168.016	271.298	227.712	147.632	148.141	112.048	135.481	237.428	135.825	0.80979	4.5841e-05	0.0175551	Guca2a	4	119637704	119639471	+	594	protein_coding	guanylate cyclase activator 2a (guanylin) [Source:MGI Symbol;Acc:MGI:102738]	-	405	152	234	208	134	117	102	210	25.609	15.2209	24.5775	20.629	13.3743	13.4204	10.1507	12.2735
ENSMUSG00000049521	1745.66	2178.68	1801.7	1785.57	1441.07	1409.24	1224.84	1407.07	1877.9	1370.55	0.453761	4.89072e-05	0.0183308	Cdc42ep1	15	78842624	78850897	+	2560	protein_coding	CDC42 effector protein (Rho GTPase binding) 1 [Source:MGI Symbol;Acc:MGI:1929763]	-	2501	1971	1554	1631	1308	1113	1115	2181	36.6942	45.7964	37.8721	37.5331	30.2915	29.6225	25.7464	29.5768
ENSMUSG00000020080	374.818	386.879	369.847	315.294	666.548	474.811	473.457	590.31	361.71	551.281	-0.609072	5.25309e-05	0.0192789	Hkdc1	10	62383137	62422491	-	5132	protein_coding	hexokinase domain containing 1 [Source:MGI Symbol;Acc:MGI:2384910]	-	537	350	319	288	605	375	431	915	3.93017	4.05664	3.87805	3.30602	6.98911	4.97865	4.96445	6.18972
ENSMUSG00000070803	80.9663	116.064	185.503	129.183	68.3074	31.6541	51.6299	64.5147	127.929	54.0265	1.22663	5.68298e-05	0.0204309	Cited4	4	120666572	120667820	+	1249	protein_coding	Cbp/p300-interacting transactivator, with Glu/Asp-rich carboxy-terminal domain, 4 [Source:MGI Symbol;Acc:MGI:1861694]	-	116	105	160	118	62	25	47	100	3.48835	5.00048	7.9922	5.5657	2.94295	1.36378	2.22442	2.77955
ENSMUSG00000029580	12103.1	12545.9	11438.6	11644	9598.29	9736.79	10137	9553.98	11932.9	9756.53	0.290617	6.17855e-05	0.0217683	Actb	5	142903115	142906754	-	2679	protein_coding	actin, beta [Source:MGI Symbol;Acc:MGI:87904]	-	17340	11350	9866	10636	8712	7690	9228	14809	243.109	252.004	229.761	233.887	192.796	195.578	203.618	191.906
ENSMUSG00000095687	76.7784	53.0577	60.2885	62.4019	141.022	101.293	119.737	100.643	63.1316	115.674	-0.859256	8.03636e-05	0.0269822	Rnaset2a	17	8115445	8148097	-	3343	protein_coding	ribonuclease T2A [Source:MGI Symbol;Acc:MGI:1915445]	-	110	48	52	57	128	80	109	156	1.23589	0.854062	0.970456	1.00447	2.27001	1.6305	1.9274	1.62004
ENSMUSG00000031766	72358.8	75162.9	90210.2	83375.5	114299	108482	99110.7	102851	80276.8	106186	-0.403551	8.04004e-05	0.0269822	Slc12a3	8	94329201	94366214	+	11119	protein_coding	solute carrier family 12, member 3 [Source:MGI Symbol;Acc:MGI:108114]	-	103668	67998	77808	76158	103745	85678	90223	159423	350.189	363.76	436.584	403.506	553.165	525.014	479.659	497.762
ENSMUSG00000095079	0	0	0	0	2.20346	5.06465	30.7582	3.22574	0	10.313	-5.80937	8.11794e-05	0.0269822	Igha	12	113254830	113260236	-	2668	IG_C_gene	immunoglobulin heavy constant alpha [Source:MGI Symbol;Acc:MGI:96444]	-	0	0	0	0	2	4	28	5	0	0	0	0	0.0444424	0.102151	0.620373	0.0650609
ENSMUSG00000074218	526.979	400.143	658.536	603.218	429.675	263.362	251.558	307.09	547.219	312.921	0.805461	9.26439e-05	0.0302225	Cox7a1	7	30184144	30186078	+	535	protein_coding	cytochrome c oxidase subunit 7A1 [Source:MGI Symbol;Acc:MGI:1316714]	-	755	362	568	551	390	208	229	476	53.005	40.2475	66.2374	60.6734	43.218	26.4897	25.3024	30.888
ENSMUSG00000042842	696.59	652.167	738.535	476.225	461.626	405.172	362.508	438.7	640.879	417.001	0.619593	9.57087e-05	0.0306546	Serpinb6b	13	32965209	32979067	+	2262	protein_coding	serine (or cysteine) peptidase inhibitor, clade B, member 6b [Source:MGI Symbol;Acc:MGI:894688]	-	998	590	637	435	419	320	330	680	16.5715	15.5147	17.5693	11.3291	10.9818	9.63883	8.62387	10.4364
ENSMUSG00000031380	931.113	666.537	755.926	931.649	615.868	498.868	575.618	545.795	821.306	559.037	0.556153	0.000101935	0.0320658	Vegfd	X	164373378	164402650	+	2408	protein_coding	vascular endothelial growth factor D [Source:MGI Symbol;Acc:MGI:108037]	-	1334	603	652	851	559	394	524	846	20.8077	14.8952	16.8927	20.8196	13.7629	11.1483	12.8634	12.1969
ENSMUSG00000019762	591.892	568.159	447.526	605.408	720.533	810.344	826.078	756.113	553.246	778.267	-0.490068	0.000108884	0.033651	Iyd	10	3540240	3554877	+	1623	protein_coding	iodotyrosine deiodinase [Source:MGI Symbol;Acc:MGI:1917587]	-	848	514	386	553	654	640	752	1172	19.6246	18.8378	14.8381	20.0728	23.8898	26.8676	27.3893	25.0695
ENSMUSG00000000567	35.5973	38.6879	22.0285	30.6536	87.0368	46.848	87.8807	61.289	31.7418	70.7636	-1.14802	0.000157068	0.0477054	Sox9	11	112782224	112787760	+	4135	protein_coding	SRY (sex determining region Y)-box 9 [Source:MGI Symbol;Acc:MGI:98371]	HMG	51	35	19	28	79	37	80	95	0.463253	0.503474	0.286673	0.398917	1.13267	0.609668	1.14366	0.797598
ENSMUSG00000023039	8983.77	7945.39	8989.95	9326.35	7311.09	6523.27	5880.32	7149.52	8811.36	6716.05	0.391608	0.000174471	0.0520929	Krt7	15	101411043	101430313	+	7049	protein_coding	keratin 7 [Source:MGI Symbol;Acc:MGI:96704]	-	12871	7188	7754	8519	6636	5152	5353	11082	68.5818	60.6548	68.6289	71.197	55.8126	49.7984	44.8901	54.5792
ENSMUSG00000090207	5.58388	0	0	4.37908	31.9502	21.5248	14.2806	11.6126	2.49074	19.8421	-2.87454	0.000185634	0.0545022	4930524O07Rik	9	106891547	106895182	+	2360	antisense	RIKEN cDNA 4930524O07 gene [Source:MGI Symbol;Acc:MGI:1915514]	-	8	0	0	4	29	17	13	18	0.127322	0	0	0.09985	0.728516	0.490799	0.325621	0.264787
ENSMUSG00000038388	725.905	668.748	674.768	538.627	818.587	910.371	906.269	938.689	652.012	893.479	-0.453462	0.000194724	0.0562337	Mpp6	6	50110241	50198939	+	6254	protein_coding	membrane protein, palmitoylated 6 (MAGUK p55 subfamily member 6) [Source:MGI Symbol;Acc:MGI:1927340]	-	1040	605	582	492	743	719	825	1455	6.24596	5.75416	5.80596	4.63455	7.04343	7.83318	7.79789	8.07684
ENSMUSG00000009566	1543.25	1400.5	1388.96	1731.93	2201.26	1910.64	2053.11	1894.15	1516.16	2014.79	-0.409643	0.000199384	0.0566507	Fpgs	2	32682609	32704145	-	3802	protein_coding	folylpolyglutamyl synthetase [Source:MGI Symbol;Acc:MGI:95576]	-	2211	1267	1198	1582	1998	1509	1869	2936	21.8424	19.8221	19.6586	24.5129	31.1556	27.0423	29.0588	26.809
ENSMUSG00000070867	3299.38	3197.83	3482.82	3030.32	4092.93	4266.97	3829.4	4940.54	3252.59	4282.46	-0.39738	0.000208206	0.0582183	Trabd2b	4	114406724	114615098	+	6617	protein_coding	TraB domain containing 2B [Source:MGI Symbol;Acc:MGI:3650152]	-	4727	2893	3004	2768	3715	3370	3486	7658	26.8317	26.0059	28.3235	24.6437	33.2852	34.7005	31.142	40.1782
ENSMUSG00000030772	132.617	122.696	151.881	84.2973	57.2901	86.0991	67.009	55.4827	122.873	66.4702	0.898769	0.000226948	0.0624675	Dkk3	7	112116017	112159057	-	3359	protein_coding	dickkopf WNT signaling pathway inhibitor 3 [Source:MGI Symbol;Acc:MGI:1354952]	-	190	111	131	77	52	68	61	86	2.12455	1.96561	2.43316	1.35046	0.917797	1.37932	1.0735	0.888842
ENSMUSG00000048834	787.328	665.432	773.317	939.313	1033.42	1219.31	994.15	1309.65	791.347	1139.13	-0.526466	0.000230914	0.0625812	Vstm2a	11	16257724	16427310	+	4765	protein_coding	V-set and transmembrane domain containing 2A [Source:MGI Symbol;Acc:MGI:2384826]	-	1128	602	667	858	938	963	905	2030	8.8914	7.51481	8.73317	10.6078	11.6706	13.7699	11.2271	14.79
ENSMUSG00000035640	151.463	145.909	188.981	172.974	258.907	236.772	259.248	216.769	164.832	242.924	-0.560122	0.000240076	0.0640784	Cbarp	10	80130451	80140835	-	4996	protein_coding	calcium channel, voltage-dependent, beta subunit associated regulatory protein [Source:MGI Symbol;Acc:MGI:1354170]	-	217	132	163	158	235	187	236	336	1.6314	1.57158	2.03551	1.86309	2.78868	2.55027	2.79235	2.33482
ENSMUSG00000041293	68.4026	59.6899	117.099	44.8856	25.3398	30.3879	36.2508	32.2574	72.5192	31.059	1.21796	0.000245527	0.0645552	Adgrf1	17	43270329	43324737	+	3853	protein_coding	adhesion G protein-coupled receptor F1 [Source:MGI Symbol;Acc:MGI:1924846]	-	98	54	101	41	23	24	33	50	0.955325	0.833641	1.63543	0.626881	0.353901	0.424404	0.506286	0.450513
ENSMUSG00000035413	344.805	360.35	339.703	330.621	287.552	226.643	247.164	213.544	343.87	243.726	0.500643	0.000256639	0.0664845	Tmem98	11	80810175	80822033	+	1633	protein_coding	transmembrane protein 98 [Source:MGI Symbol;Acc:MGI:1923457]	-	494	326	293	302	261	179	225	331	11.3623	11.8745	11.1941	10.8948	9.47562	7.46851	8.14474	7.03685
ENSMUSG00000034205	94.926	194.545	93.911	62.4019	210.431	229.176	328.454	195.48	111.446	240.885	-1.1127	0.000276206	0.0705165	Loxl2	14	69609068	69695834	+	5405	protein_coding	lysyl oxidase-like 2 [Source:MGI Symbol;Acc:MGI:2137913]	-	136	176	81	57	191	181	299	303	0.945077	1.93687	0.934971	0.621269	2.09503	2.28165	3.27006	1.94618
ENSMUSG00000042662	776.858	557.106	467.236	318.578	322.807	155.738	342.735	220.64	529.945	260.48	1.02648	0.000286576	0.0721189	Dusp15	2	152940997	152951698	-	4391	protein_coding	dual specificity phosphatase-like 15 [Source:MGI Symbol;Acc:MGI:1934928]	-	1113	504	403	291	293	123	312	342	9.52041	6.82734	5.72599	3.90418	3.95601	1.90857	4.20022	2.70395
ENSMUSG00000079042	600.966	510.68	463.758	517.826	394.42	358.324	361.409	412.249	523.308	381.601	0.455844	0.000311891	0.0773841	Apela	8	65028417	65037336	-	1004	protein_coding	apelin receptor early endogenous ligand [Source:MGI Symbol;Acc:MGI:3642370]	-	861	462	400	473	358	283	329	639	32.2102	27.3711	24.8562	27.7541	21.1399	19.2052	19.3706	22.0955
ENSMUSG00000013698	1731	1832.7	1524.6	1554.57	2454.66	2180.33	2205.81	1939.31	1660.72	2195.03	-0.401331	0.000346912	0.0848777	Pea15a	1	172196728	172206804	-	3861	protein_coding	phosphoprotein enriched in astrocytes 15A [Source:MGI Symbol;Acc:MGI:104799]	-	2480	1658	1315	1420	2228	1722	2008	3006	24.1255	25.5428	21.2488	21.6665	34.2112	30.3879	30.7429	27.0287
ENSMUSG00000022003	2426.9	2325.7	2750.09	2253.04	2879.93	3322.41	3034.08	3529.6	2438.93	3191.5	-0.38853	0.000370629	0.0894384	Slc25a30	14	75760117	75787037	-	4571	protein_coding	solute carrier family 25, member 30 [Source:MGI Symbol;Acc:MGI:1914804]	-	3477	2104	2372	2058	2614	2624	2762	5471	28.5705	27.3791	32.3752	26.5237	33.9037	39.1129	35.7185	41.552
ENSMUSG00000057836	55.8388	27.6342	76.5201	74.4444	11.0173	16.4601	20.8717	33.5477	58.6094	20.4742	1.48416	0.000401081	0.0949445	Xlr3a	X	73086293	73097095	-	4045	protein_coding	X-linked lymphocyte-regulated 3A [Source:MGI Symbol;Acc:MGI:109506]	-	80	25	66	68	10	13	19	52	0.74284	0.367626	1.01797	0.990354	0.146567	0.218974	0.277662	0.446294
ENSMUSG00000110631	132.617	158.068	285.211	84.2973	18.7294	83.5668	84.5852	45.1603	165.048	58.0104	1.51286	0.000404225	0.0949445	Gm42047	8	121833247	121841178	+	5647	lincRNA	predicted gene, 42047 [Source:MGI Symbol;Acc:MGI:5624932]	-	190	143	246	77	17	66	77	70	1.26375	1.50627	2.71785	0.803292	0.178478	0.79633	0.806035	0.430345
ENSMUSG00000023868	74.6845	90.6402	96.2298	65.6862	92.5455	181.061	147.2	171.609	81.8102	148.104	-0.86161	0.000410898	0.0952419	Pde10a	17	8525372	8986648	+	12849	protein_coding	phosphodiesterase 10A [Source:MGI Symbol;Acc:MGI:1345143]	-	107	82	83	60	84	143	134	266	0.31278	0.379603	0.403012	0.275095	0.387582	0.758287	0.616476	0.718701
ENSMUSG00000045671	679.14	785.917	752.447	442.287	1097.33	1035.72	941.422	968.366	664.948	1010.71	-0.603787	0.000432774	0.0990097	Spred2	11	19924375	20024026	+	4619	protein_coding	sprouty-related, EVH1 domain containing 2 [Source:MGI Symbol;Acc:MGI:2150019]	-	973	711	649	404	996	818	857	1501	7.91205	9.15601	8.76608	5.15269	12.7839	12.0663	10.9677	11.2816
ENSMUSG00000002980	3020.18	5781.08	4882.21	5350.14	3210.45	2703.26	3498.75	2486.4	4758.4	2974.71	0.677612	0.000439656	0.0992945	Bcam	7	19756131	19771016	-	3199	protein_coding	basal cell adhesion molecule [Source:MGI Symbol;Acc:MGI:1929940]	-	4327	5230	4211	4887	2914	2135	3185	3854	50.8038	97.2461	82.1258	89.9971	54.0043	45.4727	58.854	41.8248
ENSMUSG00000020566	3824.26	3005.5	3915.28	3562.38	2766.45	2770.36	2343.12	2861.87	3576.85	2685.45	0.413456	0.000465243	0.103743	Atp6v1c2	12	17284721	17329359	-	2174	protein_coding	ATPase, H+ transporting, lysosomal V1 subunit C2 [Source:MGI Symbol;Acc:MGI:1916025]	-	5479	2719	3377	3254	2511	2188	2133	4436	94.6598	74.3934	96.9126	88.1776	68.4763	68.5733	57.9979	70.8383
ENSMUSG00000038677	1377.82	1320.92	1750.69	1495.46	2004.05	2089.17	1754.32	2572.85	1486.22	2105.1	-0.503592	0.000498244	0.109713	Scube3	17	28142141	28174854	+	8844	protein_coding	signal peptide, CUB domain, EGF-like 3 [Source:MGI Symbol;Acc:MGI:3045253]	-	1974	1195	1510	1366	1819	1650	1597	3988	8.38344	8.03718	10.6521	9.09918	12.1938	12.7117	10.6742	15.6546
ENSMUSG00000032482	157.745	176.859	165.793	145.604	66.1039	83.5668	94.4717	130.965	161.5	93.7768	0.767642	0.00054698	0.118958	Cspg5	9	110243783	110262576	+	10074	protein_coding	chondroitin sulfate proteoglycan 5 [Source:MGI Symbol;Acc:MGI:1352747]	-	226	160	143	133	60	66	86	203	0.842617	0.944719	0.885611	0.777768	0.353104	0.446384	0.504635	0.699569
ENSMUSG00000035828	6399.83	6236.49	5973.2	5917.23	5445.86	3792.16	4306.15	4790.86	6131.69	4583.76	0.419562	0.000563235	0.120999	Pim3	15	88862186	88865726	+	2427	protein_coding	proviral integration site 3 [Source:MGI Symbol;Acc:MGI:1355297]	-	9169	5642	5152	5405	4943	2995	3920	7426	141.898	138.276	132.439	131.198	120.746	84.0803	95.4766	106.224
ENSMUSG00000020937	394.362	488.573	425.498	437.908	337.13	322.872	292.203	341.928	436.585	323.533	0.428091	0.000588206	0.122936	Plcd3	11	103070304	103101658	-	3393	protein_coding	phospholipase C, delta 3 [Source:MGI Symbol;Acc:MGI:107451]	-	565	442	367	400	306	255	266	530	6.25444	7.74859	6.74825	6.94507	5.34676	5.12063	4.63424	5.42286
ENSMUSG00000024558	323.167	373.615	473.033	340.473	489.169	655.872	482.245	609.019	377.572	559.076	-0.569282	0.000591948	0.122936	Mapk4	18	73928486	74065359	-	5400	protein_coding	mitogen-activated protein kinase 4 [Source:MGI Symbol;Acc:MGI:2444559]	-	463	338	408	311	444	518	439	944	3.22041	3.72312	4.71384	3.39287	4.87464	6.53586	4.80564	6.06896
ENSMUSG00000050052	1350.6	1407.13	1372.72	1228.33	1029.02	1135.75	912.861	1086.43	1339.7	1041.01	0.363773	0.000593187	0.122936	Tdrp	8	13952008	13975032	-	4695	protein_coding	testis development related protein [Source:MGI Symbol;Acc:MGI:1919398]	-	1935	1273	1184	1122	934	897	831	1684	15.4799	16.1279	15.7335	14.0785	11.7941	13.0174	10.4628	12.4521
ENSMUSG00000053166	6.97986	3.31611	4.63758	14.232	0	0	0	0.645147	7.29139	0.161287	4.59232	0.000610735	0.124509	Cdh22	2	165111507	165234853	-	3702	protein_coding	cadherin 22 [Source:MGI Symbol;Acc:MGI:1341843]	-	10	3	4	13	0	0	0	1	0.101458	0.0482025	0.0674113	0.206875	0	0	0	0.00937777
ENSMUSG00000026430	340.617	288.501	376.803	363.464	479.253	450.754	427.32	498.699	342.346	464.007	-0.441108	0.000615586	0.124509	Rassf5	1	131176410	131245258	-	3997	protein_coding	Ras association (RalGDS/AF-6) domain family member 5 [Source:MGI Symbol;Acc:MGI:1926375]	-	488	261	325	332	435	356	389	773	4.58574	3.8841	5.07292	4.89333	6.45221	6.06852	5.75303	6.714
ENSMUSG00000037370	602.362	518.418	473.033	579.133	692.989	790.086	671.189	744.5	543.236	724.691	-0.413254	0.000621982	0.124509	Enpp1	10	24637914	24712159	-	10257	protein_coding	ectonucleotide pyrophosphatase/phosphodiesterase 1 [Source:MGI Symbol;Acc:MGI:97370]	-	863	469	408	529	629	624	611	1154	3.1602	2.7198	2.4817	3.03833	3.63566	4.14506	3.52129	3.9059
ENSMUSG00000036192	50.255	60.7953	73.0419	52.549	35.2554	29.1217	27.4627	32.2574	59.1603	31.0243	0.919141	0.000632565	0.125205	Rorb	19	18930605	19111196	-	11076	protein_coding	RAR-related orphan receptor beta [Source:MGI Symbol;Acc:MGI:1343464]	THR-like	72	55	63	48	32	23	25	50	0.244159	0.295369	0.354868	0.255305	0.171285	0.141485	0.133425	0.15672
ENSMUSG00000033219	0	0	0	4.37908	12.1191	27.8556	5.49254	9.03206	1.09477	13.6248	-3.71412	0.000643661	0.125986	Gm9758	5	14910122	14914899	-	1284	protein_coding	predicted gene 9758 [Source:MGI Symbol;Acc:MGI:3704245]	-	0	0	0	4	11	22	5	14	0	0	0	0.183525	0.507903	1.16741	0.23019	0.378529
ENSMUSG00000097440	85.8522	68.5329	76.5201	74.4444	114.58	113.955	121.934	119.997	76.3374	117.617	-0.617567	0.000656823	0.127149	Gm6277	18	11820671	11840869	-	4421	antisense	predicted gene 6277 [Source:MGI Symbol;Acc:MGI:3779583]	-	123	62	66	68	104	90	111	186	1.04498	0.834172	0.931391	0.906126	1.39465	1.38704	1.48417	1.46059
ENSMUSG00000020577	635.167	643.325	746.65	654.672	525.526	520.393	517.397	534.182	669.954	524.375	0.351289	0.000672212	0.128714	Tspan13	12	36014557	36042500	-	2474	protein_coding	tetraspanin 13 [Source:MGI Symbol;Acc:MGI:1913359]	-	910	582	644	598	477	411	471	828	13.8155	13.9929	16.2403	14.2397	11.4307	11.319	11.2539	11.6189
ENSMUSG00000038296	1826.63	1932.18	1732.14	1658.58	2454.66	2286.69	1992.69	2418.66	1787.38	2288.18	-0.356551	0.000688513	0.130418	Galnt18	7	111471661	111779977	-	2575	protein_coding	polypeptide N-acetylgalactosaminyltransferase 18 [Source:MGI Symbol;Acc:MGI:2446239]	-	2617	1748	1494	1515	2228	1806	1814	3749	38.1725	40.3784	36.1978	34.6606	51.2969	47.7868	41.6429	50.5446
ENSMUSG00000022309	364.348	374.72	399.991	375.506	537.645	488.739	432.812	559.343	378.641	504.635	-0.418388	0.000725796	0.136017	Angpt1	15	42424723	42676977	-	5205	protein_coding	angiopoietin 1 [Source:MGI Symbol;Acc:MGI:108448]	-	522	339	345	343	488	386	394	867	3.76681	3.87403	4.1353	3.88216	5.55843	5.05282	4.47462	5.78275
ENSMUSG00000047793	353.879	402.354	462.599	294.493	226.957	274.757	203.224	287.736	378.331	248.168	0.604399	0.000787015	0.145937	Sned1	1	93235841	93301065	+	9491	protein_coding	sushi, nidogen and EGF-like domains 1 [Source:MGI Symbol;Acc:MGI:3045960]	-	507	364	399	269	206	217	185	446	2.00641	2.28126	2.62283	1.66971	1.28679	1.55781	1.15223	1.63139
ENSMUSG00000024052	1162.84	1361.81	1429.53	1296.21	1621.75	1632.08	1622.5	1996.73	1312.6	1718.27	-0.390953	0.000798575	0.146538	Lpin2	17	71182560	71249817	+	12233	protein_coding	lipin 2 [Source:MGI Symbol;Acc:MGI:1891341]	-	1666	1232	1233	1184	1472	1289	1477	3095	5.11524	5.99049	6.28838	5.70189	7.13392	7.17938	7.13721	8.78342
ENSMUSG00000029556	245.691	281.869	284.052	218.954	315.095	381.115	394.365	345.799	257.641	359.093	-0.479417	0.000822956	0.14934	Hnf1a	5	114948980	114971094	-	5032	protein_coding	HNF1 homeobox A [Source:MGI Symbol;Acc:MGI:98504]	Homeobox	352	255	245	200	286	301	359	536	2.6274	3.01428	3.03763	2.34148	3.3696	4.07561	4.2173	3.69794
ENSMUSG00000041075	1421.1	1179.43	1382	1306.06	1951.17	1613.09	1533.52	2265.11	1322.15	1840.72	-0.478259	0.000830799	0.14934	Fzd7	1	59482424	59486955	+	4532	protein_coding	frizzled class receptor 7 [Source:MGI Symbol;Acc:MGI:108570]	-	2036	1067	1192	1193	1771	1274	1396	3511	16.8738	14.0042	16.4095	15.5078	23.1677	19.1534	18.2086	26.8953
ENSMUSG00000026394	6875.86	5984.47	7766.79	7805.71	5639.77	5067.18	4100.73	5803.74	7108.2	5152.86	0.463842	0.000885679	0.15757	Atp6v1g3	1	138273738	138289462	+	1887	protein_coding	ATPase, H+ transporting, lysosomal V1 subunit G3 [Source:MGI Symbol;Acc:MGI:2450548]	-	9851	5414	6699	7130	5119	4002	3733	8996	196.08	170.66	221.486	222.596	160.83	144.501	116.941	165.506
ENSMUSG00000043168	334.335	204.493	291.008	335	243.483	129.149	151.594	167.093	291.209	172.83	0.75333	0.00089447	0.15757	4930426D05Rik	18	21651448	21656105	+	3001	antisense	RIKEN cDNA 4930426D05 gene [Source:MGI Symbol;Acc:MGI:1921894]	-	479	185	251	306	221	102	138	259	5.99506	3.66683	5.21815	6.00697	4.36596	2.3158	2.71828	2.99619
ENSMUSG00000044033	1365.26	1524.3	1644.02	1671.71	1995.24	2052.45	1779.58	2421.24	1551.32	2062.13	-0.412383	0.00093732	0.163242	Ccdc141	2	77009902	77170636	-	11717	protein_coding	coiled-coil domain containing 141 [Source:MGI Symbol;Acc:MGI:1919735]	-	1956	1379	1418	1527	1811	1621	1620	3753	6.27013	7.00055	7.55038	7.67755	9.16337	9.42613	8.17296	11.1198
ENSMUSG00000044229	3.48993	0	2.31879	14.232	22.0346	54.445	35.1523	8.38691	5.01018	30.0047	-2.58037	0.0009452	0.163242	Nxpe4	9	48162023	48400025	+	5911	protein_coding	neurexophilin and PC-esterase domain family, member 4 [Source:MGI Symbol;Acc:MGI:1924792]	-	5	0	2	13	20	43	32	13	0.0317711	0	0.0211095	0.129564	0.200596	0.495649	0.320015	0.0763517
ENSMUSG00000027577	563.972	851.134	1086.35	735.685	1176.65	1288.95	1149.04	1250.94	809.286	1216.4	-0.590002	0.000962451	0.164607	Chrna4	2	181018380	181043546	-	5022	protein_coding	cholinergic receptor, nicotinic, alpha polypeptide 4 [Source:MGI Symbol;Acc:MGI:87888]	-	808	770	937	672	1068	1018	1046	1939	6.04308	9.12008	11.6405	7.88302	12.608	13.8114	12.3122	13.4041
ENSMUSG00000032269	94.926	61.9006	79.9983	143.415	166.362	202.586	147.2	157.416	95.06	168.391	-0.821745	0.000972143	0.164666	Htr3a	9	48899213	48911099	-	2083	protein_coding	5-hydroxytryptamine (serotonin) receptor 3A [Source:MGI Symbol;Acc:MGI:96282]	-	136	56	69	131	151	160	134	244	2.4523	1.59913	2.06666	3.70495	4.29775	5.23357	3.80274	4.06665
ENSMUSG00000045827	2040.21	1955.4	2995.88	1489.98	1286.82	1433.3	1113.89	1572.22	2120.37	1351.56	0.649044	0.000990538	0.166184	Serpinb9	13	33003250	33017957	+	3494	protein_coding	serine (or cysteine) peptidase inhibitor, clade B, member 9 [Source:MGI Symbol;Acc:MGI:106603]	-	2923	1769	2584	1361	1168	1132	1014	2437	31.4217	30.1155	46.1401	22.9475	19.8186	22.0745	17.1552	24.2141
ENSMUSG00000045318	143.785	118.274	202.894	132.467	90.342	81.0344	65.9105	109.675	149.355	86.7405	0.772085	0.00103453	0.171927	Adra2c	5	35278319	35281763	+	3445	protein_coding	adrenergic receptor, alpha 2c [Source:MGI Symbol;Acc:MGI:87936]	-	206	107	175	121	82	64	60	170	2.24596	1.84748	3.16926	2.06917	1.41117	1.26578	1.02954	1.71315
ENSMUSG00000023087	446.013	640.008	531.003	553.954	320.604	368.453	327.356	465.796	542.744	370.552	0.544424	0.00109223	0.179122	Noct	3	51224447	51251644	+	10658	protein_coding	nocturnin [Source:MGI Symbol;Acc:MGI:109382]	-	639	579	458	506	291	291	298	722	2.2519	3.23138	2.68101	2.79689	1.61872	1.86031	1.6528	2.35179
ENSMUSG00000007655	3113.02	2563.35	2737.33	2559.57	1840.99	2030.93	1658.75	2467.04	2743.32	1999.43	0.455717	0.00109816	0.179122	Cav1	6	17306335	17341452	+	3444	protein_coding	caveolin 1, caveolae protein [Source:MGI Symbol;Acc:MGI:102709]	-	4460	2319	2361	2338	1671	1604	1510	3824	48.6402	40.0518	42.7702	39.9928	28.7652	31.7328	25.9176	38.547
ENSMUSG00000027562	11078.4	10467.8	14089	11601.3	8723.51	8973.3	7776.34	10072	11809.1	8886.3	0.410019	0.00112568	0.18173	Car2	3	14886273	14900770	+	2422	protein_coding	carbonic anhydrase 2 [Source:MGI Symbol;Acc:MGI:88269]	-	15872	9470	12152	10597	7918	7087	7079	15612	246.14	232.574	313.027	257.756	193.818	199.368	172.774	223.78
ENSMUSG00000074912	100.51	99.4832	114.78	130.278	82.6299	58.2435	72.5016	66.4502	111.263	69.9563	0.665923	0.00113478	0.18173	Gm14207	2	119321187	119326194	-	1054	processed_transcript	predicted gene 14207 [Source:MGI Symbol;Acc:MGI:3649550]	-	144	90	99	119	75	46	66	103	5.13152	5.0791	5.86008	6.6513	4.21865	2.97361	3.70155	3.3926
ENSMUSG00000093954	0	0	0	2.18954	1.10173	16.4601	12.0836	10.3224	0.547385	9.99195	-4.29672	0.00117147	0.185916	Gm16867	14	69363504	69503362	-	7788	protein_coding	predicted gene, 16867 [Source:MGI Symbol;Acc:MGI:4439791]	-	0	0	0	2	1	13	11	16	0	0	0	0.0151288	0.0076125	0.113732	0.0834925	0.0713231
ENSMUSG00000040270	19.5436	28.7396	26.6661	21.8954	58.3918	46.848	103.26	29.0316	24.2112	59.3828	-1.29349	0.00119082	0.18685	Bach2	4	32238804	32586108	+	9940	protein_coding	BTB and CNC homology, basic leucine zipper transcription factor 2 [Source:MGI Symbol;Acc:MGI:894679]	TF_bZIP	28	26	23	20	53	37	94	45	0.105802	0.155586	0.144361	0.118534	0.316113	0.253619	0.559013	0.157167
ENSMUSG00000053977	200.322	123.801	100.867	140.131	89.2403	70.9051	51.6299	96.1269	141.28	76.9756	0.874911	0.00119857	0.18685	Cd8a	6	71373427	71379173	+	3637	protein_coding	CD8 antigen, alpha chain [Source:MGI Symbol;Acc:MGI:88346]	-	287	112	87	128	81	56	47	149	2.96389	1.83172	1.4924	2.07332	1.32037	1.04909	0.763898	1.42226
ENSMUSG00000047861	3448.75	3449.86	4034.69	3727.69	2877.72	2466.49	2874.8	3209.61	3665.25	2857.15	0.358241	0.00121197	0.187281	Foxi1	11	34204338	34208089	-	2357	protein_coding	forkhead box I1 [Source:MGI Symbol;Acc:MGI:1096329]	Fork	4941	3121	3480	3405	2612	1948	2617	4975	78.7371	78.7624	92.1146	85.1055	65.7002	56.3114	65.6334	73.2773
ENSMUSG00000035104	1912.48	2382.07	2491.54	2677.81	1447.68	1790.35	1599.43	2018.02	2365.97	1713.87	0.463778	0.00125729	0.192595	Eva1a	6	82041043	82093099	+	2805	protein_coding	eva-1 homolog A (C. elegans) [Source:MGI Symbol;Acc:MGI:2385247]	-	2740	2155	2149	2446	1314	1414	1456	3128	36.6895	45.6982	47.7983	51.3717	27.7726	34.3466	30.6838	38.7142
ENSMUSG00000048442	1763.81	1403.82	1768.08	1566.62	1203.09	1259.83	972.18	1371.58	1625.58	1201.67	0.435327	0.00131842	0.198497	Smim5	11	115899966	115906269	+	1649	protein_coding	small integral membrane protein 5 [Source:MGI Symbol;Acc:MGI:1913778]	-	2527	1270	1525	1431	1092	995	885	2126	57.5584	45.8108	57.6976	51.1233	39.2605	41.1121	31.7251	44.7588
ENSMUSG00000056296	0.697986	3.31611	0	0	12.1191	3.79849	5.49254	22.5802	1.00352	10.9976	-3.50618	0.00131881	0.198497	Synpr	14	13284780	13616340	+	9439	protein_coding	synaptoporin [Source:MGI Symbol;Acc:MGI:1919253]	-	1	3	0	0	11	3	5	35	0.00397922	0.0189051	0	0	0.0690908	0.0216552	0.031313	0.12873
ENSMUSG00000031548	15764	12748.2	17123.1	13778.8	18526.7	23597.5	16933.5	22307.9	14853.5	20341.4	-0.45361	0.00132962	0.198497	Sfrp1	8	23411502	23449632	+	4372	protein_coding	secreted frizzled-related protein 1 [Source:MGI Symbol;Acc:MGI:892014]	-	22585	11533	14769	12586	16816	18637	15415	34578	194.028	156.909	210.756	169.593	228.032	290.444	208.422	274.572
ENSMUSG00000064043	264.537	278.553	253.908	272.598	496.881	324.138	357.015	348.379	267.399	381.603	-0.512487	0.00134671	0.198961	Trerf1	17	47140875	47361958	+	9070	processed_transcript	transcriptional regulating factor 1 [Source:MGI Symbol;Acc:MGI:2442086]	zf-C2H2	379	252	219	249	451	256	325	540	1.56948	1.65264	1.50642	1.61731	2.94797	1.92309	2.11815	2.06692
ENSMUSG00000022229	85.1542	118.274	124.055	21.8954	30.8485	37.9849	40.6448	25.1607	87.3448	33.6597	1.38275	0.00136355	0.198961	Atp12a	14	56365068	56388550	+	4016	protein_coding	ATPase, H+/K+ transporting, nongastric, alpha polypeptide [Source:MGI Symbol;Acc:MGI:1926943]	-	122	107	107	20	28	30	37	39	1.14101	1.5848	1.66226	0.293384	0.41335	0.508973	0.544614	0.337138
ENSMUSG00000061718	1936.21	1184.96	1652.14	1966.21	1313.26	1200.32	865.625	1127.07	1684.88	1126.57	0.581252	0.00136662	0.198961	Ppp1r1b	11	98348404	98357796	+	2928	protein_coding	protein phosphatase 1, regulatory inhibitor subunit 1B [Source:MGI Symbol;Acc:MGI:94860]	-	2774	1072	1425	1796	1192	948	788	1747	35.5844	21.7775	30.3636	36.1356	24.1356	22.0599	15.9087	20.7137
ENSMUSG00000022779	2304.05	1997.4	2210.97	2166.55	2810.52	2601.96	2566.12	2558.65	2169.74	2634.31	-0.279134	0.00138253	0.199069	Top3b	16	16870736	16892990	+	8400	protein_coding	topoisomerase (DNA) III beta [Source:MGI Symbol;Acc:MGI:1333803]	-	3301	1807	1907	1979	2551	2055	2336	3966	14.7601	12.7957	14.1638	13.8793	18.0046	16.6686	16.439	16.3912
ENSMUSG00000049999	45.3691	40.8986	41.7382	30.6536	76.0195	55.7112	74.6986	69.6759	39.6649	69.0263	-0.79431	0.00138996	0.199069	Ppp1r3d	2	178411206	178414472	-	3267	protein_coding	protein phosphatase 1, regulatory subunit 3D [Source:MGI Symbol;Acc:MGI:1917664]	-	65	37	36	28	69	44	68	108	0.747288	0.673654	0.687483	0.504904	1.25214	0.917636	1.23038	1.14765
ENSMUSG00000028843	4382.65	3772.62	3586.01	4381.27	3611.48	3089.44	2704.53	2540.59	4030.64	2986.51	0.433271	0.0014117	0.200552	Sh3bgrl3	4	134127406	134128789	-	821	protein_coding	SH3 domain binding glutamic acid-rich protein-like 3 [Source:MGI Symbol;Acc:MGI:1920973]	-	6279	3413	3093	4002	3278	2440	2462	3938	287.257	247.274	235.042	287.167	236.711	202.495	177.266	166.521
ENSMUSG00000028238	4328.21	3857.74	5103.66	3993.72	3161.97	3478.15	2612.25	3563.15	4320.83	3203.88	0.431206	0.00144955	0.203213	Atp6v0d2	4	19876841	19922605	-	2716	protein_coding	ATPase, H+ transporting, lysosomal V0 subunit D2 [Source:MGI Symbol;Acc:MGI:1924415]	-	6201	3490	4402	3648	2870	2747	2378	5523	85.7543	76.4329	101.118	79.1271	62.6477	68.9122	51.7563	70.5962
ENSMUSG00000004110	25.1275	49.7416	37.1006	21.8954	13.2208	18.9924	6.59105	12.2578	33.4663	12.7655	1.39527	0.0014535	0.203213	Cacna1e	1	154390731	154884501	-	25228	protein_coding	calcium channel, voltage-dependent, R type, alpha 1E subunit [Source:MGI Symbol;Acc:MGI:106217]	-	36	45	32	20	12	15	6	19	0.0535974	0.1061	0.0791363	0.0467033	0.0282002	0.0405112	0.0140588	0.0261461
ENSMUSG00000037239	61.4227	67.4275	71.8825	81.013	148.734	86.0991	154.89	95.4818	70.4364	121.301	-0.785778	0.0014862	0.206149	Spred3	7	29158829	29170411	-	6218	protein_coding	sprouty-related, EVH1 domain containing 3 [Source:MGI Symbol;Acc:MGI:2142186]	-	88	61	62	74	135	68	141	148	0.531564	0.583531	0.622085	0.701102	1.28717	0.745118	1.34045	0.826318
ENSMUSG00000104445	1809.18	1369.55	2190.1	1780.1	1337.5	1228.18	1169.91	1424.49	1787.23	1290.02	0.46953	0.00151075	0.207917	Rhbg	3	88242874	88254709	-	1937	protein_coding	Rhesus blood group-associated B glycoprotein [Source:MGI Symbol;Acc:MGI:1927379]	-	2592	1239	1889	1626	1214	970	1065	2208	50.2608	38.0475	60.8431	49.4528	37.1572	34.12	32.5013	39.5736
ENSMUSG00000022636	1199.14	1228.06	1659.09	902.09	808.671	905.307	829.374	894.819	1247.1	859.543	0.536393	0.00154266	0.210663	Alcam	16	52248996	52454074	-	7121	protein_coding	activated leukocyte cell adhesion molecule [Source:MGI Symbol;Acc:MGI:1313266]	-	1718	1111	1431	824	734	715	755	1387	9.06162	9.28021	12.5374	6.81689	6.11095	6.8412	6.26739	6.76195
ENSMUSG00000060445	1.39597	4.42147	0	1.09477	9.91559	10.1293	15.3791	7.74177	1.72805	10.7914	-2.64374	0.00160994	0.216756	Sycp2	2	178345293	178407685	-	5967	protein_coding	synaptonemal complex protein 2 [Source:MGI Symbol;Acc:MGI:1933281]	-	2	4	0	1	9	8	14	12	0.0125892	0.0398739	0	0.00987289	0.0894211	0.0913484	0.138692	0.069817
ENSMUSG00000040943	342.711	371.404	389.557	325.147	525.526	493.804	400.956	479.99	357.205	475.069	-0.412673	0.00161189	0.216756	Tet2	3	133463679	133545139	-	16870	protein_coding	tet methylcytosine dioxygenase 2 [Source:MGI Symbol;Acc:MGI:2443298]	-	491	336	336	297	477	390	365	744	1.09318	1.1847	1.2426	1.03715	1.67632	1.57513	1.27896	1.53107
ENSMUSG00000041801	297.342	291.817	300.283	304.346	464.931	397.575	386.675	344.509	298.447	398.422	-0.413338	0.00169778	0.226576	Phlda3	1	135766119	135769136	+	1559	protein_coding	pleckstrin homology like domain, family A, member 3 [Source:MGI Symbol;Acc:MGI:1351485]	-	426	264	259	278	422	314	352	534	10.2633	10.0726	10.3648	10.5051	16.048	13.723	13.3468	11.8914
ENSMUSG00000097487	20.9396	19.8966	32.4631	37.2222	62.7987	50.6465	47.2359	50.9666	27.6304	52.9119	-0.951586	0.00175283	0.232164	Ptges3l	11	101418812	101425333	-	2108	protein_coding	prostaglandin E synthase 3 like [Source:MGI Symbol;Acc:MGI:1916146]	-	30	18	28	34	57	40	43	79	0.534533	0.50791	0.828698	0.950186	1.60309	1.29287	1.20581	1.30105
ENSMUSG00000030935	1410.63	1135.21	1151.28	853.921	1101.73	2509.54	1897.12	1885.77	1137.76	1848.54	-0.699369	0.00180594	0.237413	Acsm3	7	119760923	119787513	+	4936	protein_coding	acyl-CoA synthetase medium-chain family member 3 [Source:MGI Symbol;Acc:MGI:99538]	-	2021	1027	993	780	1000	1982	1727	2923	15.3785	12.376	12.5511	9.30936	12.011	27.3587	20.6823	20.5584
ENSMUSG00000063130	25.1275	32.0557	23.1879	30.6536	57.2901	44.3157	42.8418	59.3535	27.7562	50.9503	-0.891249	0.00187199	0.244273	Calml3	13	3802896	3804316	-	1421	protein_coding	calmodulin-like 3 [Source:MGI Symbol;Acc:MGI:1917655]	-	36	29	20	28	52	35	39	92	0.951552	1.21392	0.878102	1.16082	2.16951	1.67819	1.62238	2.24766
ENSMUSG00000074628	795.704	556	795.345	460.898	520.017	449.488	366.902	305.8	651.987	410.552	0.670813	0.00194242	0.250252	Tldc2	2	157087055	157096482	+	641	protein_coding	TBC/LysM associated domain containing 2 [Source:MGI Symbol;Acc:MGI:2686178]	-	1140	503	686	421	472	355	334	474	66.7991	46.6761	66.769	38.6923	43.6553	37.7344	30.8013	25.6718
ENSMUSG00000035085	58.6308	53.0577	66.0855	52.549	22.0346	36.7187	41.7433	23.8704	57.5807	31.0918	0.907797	0.00194622	0.250252	1700020L24Rik	11	83437677	83441233	+	1050	protein_coding	RIKEN cDNA 1700020L24 gene [Source:MGI Symbol;Acc:MGI:1913580]	-	84	48	57	48	20	29	38	37	3.00479	2.71917	3.38684	2.6931	1.12926	1.88181	2.13932	1.22334
ENSMUSG00000087505	3.48993	5.52684	4.63758	5.47385	12.1191	13.9278	18.6746	16.7738	4.78205	15.3738	-1.71667	0.00196175	0.250422	Gm15241	X	160488549	160499870	-	474	antisense	predicted gene 15241 [Source:MGI Symbol;Acc:MGI:3705127]	-	5	5	4	5	11	11	17	26	0.396201	0.627446	0.52649	0.62143	1.37584	1.58118	2.12008	1.90428
ENSMUSG00000038301	181.476	171.332	215.647	169.689	120.089	145.609	104.358	138.061	184.536	127.029	0.535668	0.00201584	0.255476	Snx10	6	51523901	51590679	+	9300	protein_coding	sorting nexin 10 [Source:MGI Symbol;Acc:MGI:1919232]	-	260	155	186	155	109	115	95	214	1.05006	0.991364	1.24778	0.981859	0.694859	0.842523	0.603839	0.798853
ENSMUSG00000096780	55.8388	85.1134	77.6795	105.098	142.123	135.479	119.737	119.352	80.9324	129.173	-0.683455	0.00204115	0.256834	Tmem181b-ps	17	6438524	6467022	-	4187	transcribed_unprocessed_pseudogene	transmembrane protein 181B, pseudogene [Source:MGI Symbol;Acc:MGI:3779544]	-	80	77	67	96	129	107	109	185	0.717647	1.09389	0.998345	1.35073	1.82659	1.7412	1.53888	1.53393
ENSMUSG00000074634	124.939	79.5865	115.94	148.889	147.632	207.651	171.367	228.382	117.339	188.758	-0.687365	0.00209827	0.26215	Tmem267	13	119488039	119611059	+	5419	protein_coding	transmembrane protein 267 [Source:MGI Symbol;Acc:MGI:3648543]	-	179	72	100	136	134	164	156	354	1.24067	0.790311	1.1513	1.4785	1.46602	2.06201	1.70171	2.26788
ENSMUSG00000031431	617.717	929.615	543.756	763.055	363.572	477.343	509.708	550.311	713.536	475.233	0.584168	0.00216648	0.268766	Tsc22d3	X	140539528	140600659	-	4341	protein_coding	TSC22 domain family, member 3 [Source:MGI Symbol;Acc:MGI:1196284]	TSC22	885	841	469	697	330	377	464	853	7.65733	11.5237	6.7405	9.45896	4.5069	5.91723	6.31843	6.82174
ENSMUSG00000021665	3404.77	3011.02	3864.26	2956.97	2065.75	2734.91	2190.43	2819.29	3309.26	2452.59	0.43183	0.00224997	0.277172	Hexb	13	97176331	97198357	-	1906	protein_coding	hexosaminidase B [Source:MGI Symbol;Acc:MGI:96074]	-	4878	2724	3333	2701	1875	2160	1994	4370	96.1264	85.0098	109.099	83.4838	58.3219	77.2143	61.8419	79.5966
ENSMUSG00000063063	4.8859	3.31611	2.31879	0	7.71212	17.7263	15.3791	11.6126	2.6302	13.1075	-2.23369	0.00226673	0.277296	Ctnna2	6	76881637	77979699	-	6947	protein_coding	catenin (cadherin associated protein), alpha 2 [Source:MGI Symbol;Acc:MGI:88275]	-	7	3	2	0	7	14	14	18	0.0378464	0.0256867	0.0179615	0	0.0597385	0.137309	0.119127	0.0899521
ENSMUSG00000110605	68.4026	68.5329	73.0419	70.0653	27.5433	45.5819	41.7433	49.0312	70.0107	40.9749	0.760476	0.00235284	0.285845	Gm32856	8	129263641	129282844	+	4824	lincRNA	predicted gene, 32856 [Source:MGI Symbol;Acc:MGI:5592015]	-	98	62	63	64	25	36	38	76	0.763032	0.764485	0.814783	0.781579	0.307246	0.508466	0.465647	0.546944
ENSMUSG00000019590	1207.52	1154	1355.33	1249.13	1589.8	1589.03	1359.95	1632.87	1241.5	1542.91	-0.314529	0.0024125	0.289819	Cyb561	11	105933702	105953336	-	3653	protein_coding	cytochrome b-561 [Source:MGI Symbol;Acc:MGI:103253]	-	1730	1044	1169	1141	1443	1255	1238	2531	17.7877	16.9995	19.9652	18.4008	23.4191	23.4078	20.0333	24.0535
ENSMUSG00000047115	223.355	153.646	244.632	98.5293	109.071	72.1713	121.934	94.1915	180.041	99.3422	0.858994	0.00241845	0.289819	Fam221a	6	49367739	49390539	+	4537	protein_coding	family with sequence similarity 221, member A [Source:MGI Symbol;Acc:MGI:2442161]	-	320	139	211	90	99	57	111	146	2.64914	1.82234	2.9015	1.16862	1.29366	0.855999	1.44622	1.11717
ENSMUSG00000005233	520.697	509.575	452.164	558.333	643.411	640.678	637.135	628.373	510.192	637.4	-0.319751	0.00254754	0.303226	Spc25	2	69193895	69206194	-	3188	protein_coding	SPC25, NDC80 kinetochore complex component, homolog (S. cerevisiae) [Source:MGI Symbol;Acc:MGI:1913692]	-	746	461	390	510	584	506	580	974	8.7891	8.60136	7.63229	9.42437	10.8605	10.8143	10.7545	10.6066
ENSMUSG00000028776	2808	3056.34	2933.27	2573.8	2375.33	2498.14	2281.6	2153.5	2842.85	2327.14	0.289477	0.00259609	0.306926	Tinagl1	4	130164454	130175122	-	4358	protein_coding	tubulointerstitial nephritis antigen-like 1 [Source:MGI Symbol;Acc:MGI:2137617]	-	4023	2765	2530	2351	2156	1973	2077	3338	34.6726	37.7392	36.2195	31.7809	29.3302	30.8466	28.1728	26.591
ENSMUSG00000035891	691.704	848.923	866.068	674.378	523.323	648.275	590.998	579.342	770.268	585.484	0.395098	0.00261347	0.306926	Cerk	15	86139128	86186141	-	4812	protein_coding	ceramide kinase [Source:MGI Symbol;Acc:MGI:2386052]	-	991	768	747	616	475	512	538	898	7.73521	9.49336	9.68509	7.54146	5.85223	7.24956	6.60903	6.47869
ENSMUSG00000032315	188.456	164.7	197.097	108.382	82.6299	111.422	68.1075	125.159	164.659	96.8296	0.760947	0.00265748	0.310027	Cyp1a1	9	57687928	57703824	+	2787	protein_coding	cytochrome P450, family 1, subfamily a, polypeptide 1 [Source:MGI Symbol;Acc:MGI:88588]	-	270	149	170	99	75	88	62	194	3.63874	3.18005	3.80558	2.09266	1.59543	2.15136	1.31503	2.41658
ENSMUSG00000073295	183.57	140.382	195.938	178.448	239.076	250.7	207.618	359.992	174.584	264.347	-0.604021	0.00276733	0.319641	Nudt11	X	6047453	6055110	+	3036	protein_coding	nudix (nucleoside diphosphate linked moiety X)-type motif 11 [Source:MGI Symbol;Acc:MGI:1930957]	-	263	127	169	163	217	198	189	558	3.2537	2.48821	3.47291	3.1629	4.23752	4.44355	3.67994	6.3807
ENSMUSG00000031310	540.939	488.573	575.06	507.973	732.652	641.945	687.666	610.954	528.136	668.304	-0.337772	0.00279292	0.319641	Zmym3	X	101404384	101420849	-	8021	protein_coding	zinc finger, MYM-type 3 [Source:MGI Symbol;Acc:MGI:1927231]	-	775	442	496	464	665	507	626	947	3.62908	3.27777	3.858	3.40792	4.91526	4.30672	4.61346	4.09881
ENSMUSG00000020844	297.342	306.187	285.211	247.418	350.351	420.366	351.523	370.314	284.04	373.139	-0.390811	0.00281368	0.319641	Nxn	11	76257198	76399140	-	3239	protein_coding	nucleoredoxin [Source:MGI Symbol;Acc:MGI:109331]	-	426	277	246	226	318	332	320	574	4.93995	5.0869	4.73841	4.11053	5.82062	6.98384	5.84009	6.1523
ENSMUSG00000032020	90.7381	92.851	96.2298	87.5816	138.818	108.89	148.299	133.545	91.8501	132.388	-0.531386	0.00281718	0.319641	Ubash3b	9	41011098	41161697	-	7326	protein_coding	ubiquitin associated and SH3 domain containing, B [Source:MGI Symbol;Acc:MGI:1920078]	-	130	84	83	80	126	86	135	207	0.6665	0.68202	0.706838	0.643315	1.01966	0.799832	1.0893	0.980934
ENSMUSG00000066687	76.7784	76.2704	113.621	54.7385	25.3398	64.5743	23.0687	41.9346	80.352	38.7293	1.05587	0.00283061	0.319641	Zbtb16	9	48654297	48836222	-	5283	protein_coding	zinc finger and BTB domain containing 16 [Source:MGI Symbol;Acc:MGI:103222]	ZBTB	110	69	98	50	23	51	21	65	0.782053	0.776878	1.15732	0.557558	0.258107	0.657744	0.234974	0.427139
ENSMUSG00000024743	947.864	877.663	1635.91	587.891	525.526	736.907	514.102	614.825	1012.33	597.84	0.759728	0.00293678	0.329518	Syt7	19	10389090	10453181	+	7274	protein_coding	synaptotagmin VII [Source:MGI Symbol;Acc:MGI:1859545]	-	1358	794	1411	537	477	582	468	953	7.01214	6.4928	12.1022	4.34912	3.88775	5.45151	3.80324	4.54837
ENSMUSG00000041548	203.114	303.976	183.184	216.764	332.723	302.613	321.863	330.961	226.76	322.04	-0.508895	0.00297519	0.331715	Hspb8	5	116408491	116422864	-	1950	protein_coding	heat shock protein 8 [Source:MGI Symbol;Acc:MGI:2135756]	-	291	275	158	198	302	239	293	513	5.60509	8.38847	5.05512	5.98179	9.18175	8.35084	8.88206	9.13312
ENSMUSG00000040148	30.7114	33.1611	60.2885	43.7908	27.5433	11.3955	23.0687	10.9675	41.9879	18.2437	1.21083	0.00301491	0.334029	Hmx3	7	131542867	131544925	+	1457	protein_coding	H6 homeobox 3 [Source:MGI Symbol;Acc:MGI:107160]	Homeobox	44	30	52	40	25	9	21	17	1.13427	1.22475	2.22665	1.61734	1.01726	0.420872	0.852002	0.405066
ENSMUSG00000041731	118.658	117.169	299.124	145.604	50.6797	101.293	67.009	115.481	170.139	83.6158	1.01629	0.00307265	0.337618	Pgm5	19	24683016	24861855	-	3611	protein_coding	phosphoglucomutase 5 [Source:MGI Symbol;Acc:MGI:1925668]	-	170	106	258	133	46	80	61	179	1.76826	1.74608	4.4576	2.16982	0.755238	1.50949	0.998581	1.72092
ENSMUSG00000047344	85.8522	74.0597	74.2013	101.814	126.699	112.689	121.934	131.61	83.9817	123.233	-0.555349	0.00308563	0.337618	Lancl3	X	9199902	9268085	+	3991	protein_coding	LanC lantibiotic synthetase component C-like 3 (bacterial) [Source:MGI Symbol;Acc:MGI:2443335]	-	123	67	64	93	115	89	111	204	1.15757	0.998568	1.00048	1.37278	1.70832	1.51941	1.64408	1.77454
ENSMUSG00000105597	0.697986	2.21074	2.31879	0	6.61039	8.86314	10.9851	7.09662	1.30688	8.38881	-2.742	0.00311821	0.339077	4633401B06Rik	3	121787500	121788572	-	1073	TEC	RIKEN cDNA 4633401B06 gene [Source:MGI Symbol;Acc:MGI:1918078]	-	1	2	2	0	6	7	10	11	0.0350045	0.11087	0.116289	0	0.331516	0.444493	0.550911	0.355901
ENSMUSG00000063430	1403.65	1296.6	1940.83	1113.38	822.994	1063.58	707.439	1199.33	1438.61	948.335	0.600049	0.00314565	0.339962	Wscd2	5	113490333	113589725	+	15332	protein_coding	WSC domain containing 2 [Source:MGI Symbol;Acc:MGI:2445030]	-	2011	1173	1674	1017	747	840	644	1859	4.92648	4.55076	6.81186	3.90771	2.88852	3.73291	2.48295	4.20937
ENSMUSG00000058952	83.7583	64.1114	59.1291	70.0653	52.8831	45.5819	32.9553	28.3865	69.266	39.9517	0.820298	0.00322828	0.346764	Cfi	3	129835884	129875332	+	2220	protein_coding	complement component factor i [Source:MGI Symbol;Acc:MGI:105937]	-	120	58	51	64	48	36	30	44	2.03026	1.55403	1.43326	1.69835	1.28186	1.10488	0.79882	0.688075
ENSMUSG00000046699	35.5973	21.002	62.6073	41.6013	99.1559	69.639	70.3045	67.0953	40.202	76.5487	-0.933568	0.00326846	0.347339	Slitrk4	X	64264885	64276996	-	8743	protein_coding	SLIT and NTRK-like family, member 4 [Source:MGI Symbol;Acc:MGI:2442509]	-	51	19	54	38	90	55	64	104	0.219096	0.129264	0.385338	0.256049	0.610289	0.428617	0.432713	0.412961
ENSMUSG00000026616	134.013	187.913	168.112	167.5	91.4438	125.35	74.6986	128.384	164.384	104.969	0.637471	0.00327307	0.347339	Cr2	1	195136811	195176716	-	8112	protein_coding	complement receptor 2 [Source:MGI Symbol;Acc:MGI:88489]	-	192	170	145	153	83	99	68	199	0.888991	1.24654	1.11519	1.11113	0.606602	0.831523	0.495521	0.85165
ENSMUSG00000054752	46.0671	39.7933	67.2449	35.0326	56.1883	96.2284	76.8956	111.61	47.0345	85.2307	-0.867256	0.00340482	0.356398	Fsd1l	4	53631471	53707009	+	9739	protein_coding	fibronectin type III and SPRY domain containing 1-like [Source:MGI Symbol;Acc:MGI:2442443]	-	66	36	58	32	51	76	70	173	0.254538	0.219873	0.371554	0.193569	0.310463	0.531699	0.424878	0.616691
ENSMUSG00000043088	582.12	562.633	671.29	570.375	502.39	389.978	365.803	509.666	596.604	441.959	0.428833	0.00340641	0.356398	Il17re	6	113458484	113470758	+	5868	protein_coding	interleukin 17 receptor E [Source:MGI Symbol;Acc:MGI:1889371]	-	834	509	579	521	456	308	333	790	5.33826	5.15955	6.15598	5.23056	4.6071	3.57625	3.35456	4.67383
ENSMUSG00000075511	116.564	129.328	137.968	130.278	158.649	172.198	182.352	185.802	128.534	174.751	-0.451535	0.00341912	0.356398	1700001L05Rik	15	83353847	83367282	-	6112	lincRNA	RIKEN cDNA 1700001L05 gene [Source:MGI Symbol;Acc:MGI:1916541]	-	167	117	119	119	144	136	166	288	1.02626	1.13864	1.21471	1.147	1.39679	1.51608	1.60548	1.63586
ENSMUSG00000041737	1989.96	1652.53	1737.93	1639.97	1394.79	1319.34	1155.63	1580.61	1755.1	1362.59	0.364573	0.00366755	0.378863	Tmem45b	9	31426196	31464462	-	4724	protein_coding	transmembrane protein 45b [Source:MGI Symbol;Acc:MGI:2384574]	-	2851	1495	1499	1498	1266	1042	1052	2450	22.6679	18.8242	19.7971	18.6811	15.8883	15.0288	13.164	18.005
ENSMUSG00000019874	33.5033	55.2684	69.5637	42.696	9.91559	26.5894	29.6597	26.451	50.2579	23.1539	1.10375	0.00367766	0.378863	Fabp7	10	57784881	57788450	+	1250	protein_coding	fatty acid binding protein 7, brain [Source:MGI Symbol;Acc:MGI:101916]	-	48	50	60	39	9	21	27	41	1.4423	2.37927	2.99468	1.83804	0.42686	1.14466	1.27683	1.1387
ENSMUSG00000028019	193.342	211.125	136.809	234.281	345.944	292.484	299.893	223.221	193.889	290.385	-0.5783	0.00373991	0.381334	Pdgfc	3	81036416	81214040	+	5089	protein_coding	platelet-derived growth factor, C polypeptide [Source:MGI Symbol;Acc:MGI:1859631]	-	277	191	118	214	314	231	273	346	2.04443	2.23247	1.44663	2.47732	3.65806	3.09276	3.17111	2.36037
ENSMUSG00000112372	3.48993	2.21074	6.95637	4.37908	16.526	20.2586	6.59105	16.1287	4.25903	14.8761	-1.82391	0.00374494	0.381334	Gm48779	12	50753097	50900985	+	1458	lincRNA	predicted gene, 48779 [Source:MGI Symbol;Acc:MGI:6098475]	-	5	2	6	4	15	16	6	25	0.128806	0.0815938	0.256745	0.161623	0.60994	0.747704	0.243262	0.595276
ENSMUSG00000029727	52.3489	30.9503	66.0855	44.8856	11.0173	34.1864	25.2657	21.2899	48.5676	22.9398	1.09452	0.00377681	0.382369	Cyp3a13	5	137892932	137921619	-	2956	protein_coding	cytochrome P450, family 3, subfamily a, polypeptide 13 [Source:MGI Symbol;Acc:MGI:88610]	-	75	28	57	41	10	27	23	33	0.952973	0.563428	1.20304	0.817108	0.200562	0.622338	0.459943	0.387566
ENSMUSG00000069372	21.6376	37.5825	9.27516	3.28431	59.4935	53.1788	46.1374	41.2894	17.9449	50.0248	-1.46835	0.00384211	0.386758	Ctxn3	18	57468516	57478133	+	1605	protein_coding	cortexin 3 [Source:MGI Symbol;Acc:MGI:3642816]	-	31	34	8	3	54	42	42	64	0.725455	1.26005	0.310974	0.110115	1.99467	1.78296	1.54687	1.38433
ENSMUSG00000021994	87.2482	80.6919	88.114	133.562	141.022	144.343	128.525	187.093	97.404	150.246	-0.634587	0.00390307	0.388574	Wnt5a	14	28504750	28527448	+	7823	protein_coding	wingless-type MMTV integration site family, member 5A [Source:MGI Symbol;Acc:MGI:98958]	-	125	73	76	122	128	114	117	290	0.600151	0.555053	0.606107	0.918728	0.970041	0.992884	0.884084	1.28695
ENSMUSG00000043154	1445.53	1422.61	1654.46	1423.2	1798.03	1763.77	1711.48	2114.15	1486.45	1846.85	-0.314847	0.00390427	0.388574	Ppp2r3a	9	101105084	101251795	-	12455	protein_coding	protein phosphatase 2, regulatory subunit B'', alpha [Source:MGI Symbol;Acc:MGI:2442104]	-	2071	1287	1427	1300	1632	1393	1558	3277	6.2454	6.14638	7.14807	6.14894	7.76837	7.62034	7.39443	9.13417
ENSMUSG00000034456	3462.71	2893.86	3226.6	3605.08	5313.65	4435.37	3588.83	4029.59	3297.06	4341.86	-0.396828	0.00395254	0.391168	Uroc1	6	90333284	90364551	+	3472	protein_coding	urocanase domain containing 1 [Source:MGI Symbol;Acc:MGI:2385332]	-	4961	2618	2783	3293	4823	3503	3267	6246	53.6678	44.8512	50.0083	55.8743	82.3552	68.7428	55.6225	62.4537
ENSMUSG00000030549	15302.6	13295.4	15686.6	14128	12305.2	12033.6	9952.49	12695.9	14603.2	11746.8	0.313958	0.00399298	0.392963	Rhcg	7	79593363	79617657	-	2232	protein_coding	Rhesus blood group-associated C glycoprotein [Source:MGI Symbol;Acc:MGI:1888517]	-	21924	12028	13530	12905	11169	9504	9060	19679	368.935	320.541	378.192	340.615	296.67	290.121	239.947	306.087
ENSMUSG00000050931	6649.01	6345.92	8090.26	5345.76	8848.01	9153.09	7554.44	9179.8	6607.74	8683.84	-0.39425	0.00403065	0.394467	Sgms2	3	131318985	131491411	-	6227	protein_coding	sphingomyelin synthase 2 [Source:MGI Symbol;Acc:MGI:1921692]	-	9526	5741	6978	4883	8031	7229	6877	14229	57.4587	54.8395	69.9135	46.1964	76.4617	79.0982	65.2831	79.329
ENSMUSG00000040945	1001.61	953.933	902.009	949.166	1383.78	1172.47	1051.27	1158.04	951.679	1191.39	-0.323066	0.00407251	0.396361	Rcc2	4	140700541	140723220	+	4155	protein_coding	regulator of chromosome condensation 2 [Source:MGI Symbol;Acc:MGI:1919784]	-	1435	863	778	867	1256	926	957	1795	12.9719	12.3545	11.682	12.2927	17.9214	15.1847	13.6151	14.9979
ENSMUSG00000058486	820.133	811.341	745.491	886.764	1023.51	939.493	1068.85	960.624	815.932	998.119	-0.290126	0.00422694	0.40913	Wdr91	6	34880426	34910876	-	4652	protein_coding	WD repeat domain 91 [Source:MGI Symbol;Acc:MGI:2141558]	-	1175	734	643	810	929	742	973	1489	9.48685	9.38514	8.62343	10.2576	11.8394	10.8675	12.3639	11.112
ENSMUSG00000096768	20.2416	34.2664	8.11577	64.5914	69.4091	83.5668	68.1075	83.224	31.8038	76.0768	-1.26501	0.00427423	0.410299	Gm47283	Y	90784738	90816464	+	1124	protein_coding	predicted gene, 47283 [Source:MGI Symbol;Acc:MGI:6096131]	-	29	31	7	59	63	66	62	129	0.969071	1.64051	0.388544	3.09233	3.32298	4.00078	3.26067	3.98437
ENSMUSG00000026594	184.966	154.752	164.634	176.258	209.329	227.909	230.687	230.963	170.152	224.722	-0.397995	0.0042856	0.410299	Ralgps2	1	156804166	156939626	-	12085	protein_coding	Ral GEF with PH domain and SH3 binding motif 2 [Source:MGI Symbol;Acc:MGI:1925505]	-	265	140	142	161	190	180	210	358	0.823613	0.689074	0.733079	0.784837	0.932095	1.01483	1.0272	1.02842
ENSMUSG00000086742	0	0	0	0	4.40693	3.79849	8.78807	0.645147	0	4.40966	-4.57076	0.00435376	1	Gm16201	7	139950396	139978977	+	3469	processed_transcript	predicted gene 16201 [Source:MGI Symbol;Acc:MGI:3802153]	-	0	0	0	0	4	3	8	1	0	0	0	0	0.0683611	0.0589229	0.136322	0.0100076
ENSMUSG00000026778	199.624	154.752	242.314	177.353	136.615	151.94	88.9792	132.9	193.51	127.608	0.601325	0.00438824	0.416141	Prkcq	2	11172108	11301222	+	7081	protein_coding	protein kinase C, theta [Source:MGI Symbol;Acc:MGI:97601]	-	286	140	209	162	124	120	81	206	1.51703	1.17603	1.84145	1.34779	1.0382	1.15466	0.676194	1.00997
ENSMUSG00000049233	321.073	93.9563	95.0704	333.905	85.9351	64.5743	110.949	121.933	211.001	95.8479	1.13695	0.00439386	0.416141	Apoo-ps	13	107414144	107414729	-	586	processed_pseudogene	apolipoprotein O, pseudogene [Source:MGI Symbol;Acc:MGI:3649039]	-	460	85	82	305	78	51	101	189	29.4838	8.62791	8.73022	30.6621	7.89133	5.92979	10.1884	11.197
ENSMUSG00000040414	898.307	809.13	844.04	939.313	1580.99	1030.66	1196.28	972.882	872.697	1195.2	-0.452663	0.00451312	0.423118	Slc25a28	19	43663822	43674881	-	1514	protein_coding	solute carrier family 25, member 28 [Source:MGI Symbol;Acc:MGI:2180509]	-	1287	732	728	858	1435	814	1089	1508	31.9284	28.7587	29.9995	33.3858	56.1926	36.6324	42.519	34.5789
ENSMUSG00000072188	2.09396	1.10537	0	21.8954	39.6623	41.7834	17.5761	26.451	6.27368	31.3682	-2.33649	0.00452932	0.423118	Gm10354	5	14974113	14978935	-	1215	protein_coding	predicted gene 10354 [Source:MGI Symbol;Acc:MGI:3809109]	-	3	1	0	20	36	33	16	41	0.0927404	0.0489563	0	0.969737	1.75663	1.85057	0.778439	1.1715
ENSMUSG00000032091	61.4227	44.2147	113.621	12.0425	16.526	13.9278	21.9702	28.3865	57.8252	20.2026	1.50131	0.00453959	0.423118	Tmprss4	9	45172726	45204092	-	2589	protein_coding	transmembrane protease, serine 4 [Source:MGI Symbol;Acc:MGI:2384877]	-	88	40	98	11	15	11	20	44	1.27666	0.918994	2.36158	0.2503	0.343489	0.289486	0.456645	0.590007
ENSMUSG00000027993	2538.57	2403.07	2963.41	2411.78	3029.76	3390.78	2905.55	3976.04	2579.21	3325.54	-0.367368	0.00464259	0.430441	Trim2	3	84160439	84306877	-	19751	protein_coding	tripartite motif-containing 2 [Source:MGI Symbol;Acc:MGI:1933163]	-	3637	2174	2556	2203	2750	2678	2645	6163	6.91637	6.54719	8.07385	6.57091	8.25462	9.23822	7.91621	10.8328
ENSMUSG00000032492	9114.3	8730.2	8272.28	8463.67	9618.12	10109	9942.6	10244.3	8645.11	9978.51	-0.206814	0.00467837	0.43082	Pth1r	9	110722085	110747145	-	2925	protein_coding	parathyroid hormone 1 receptor [Source:MGI Symbol;Acc:MGI:97801]	-	13058	7898	7135	7731	8730	7984	9051	15879	167.677	160.611	152.187	155.708	176.946	185.978	182.916	188.466
ENSMUSG00000032349	982.764	1084.37	1210.41	780.571	636.801	854.66	762.365	742.564	1014.53	749.098	0.437738	0.00469944	0.43082	Elovl5	9	77917364	77984519	+	3522	protein_coding	ELOVL family member 5, elongation of long chain fatty acids (yeast) [Source:MGI Symbol;Acc:MGI:1916051]	-	1408	981	1044	713	578	675	694	1151	15.0154	16.5678	18.4935	11.9262	9.72953	13.0581	11.648	11.3455
ENSMUSG00000085541	196.134	149.225	598.248	182.827	652.225	1020.53	610.771	705.146	281.608	747.167	-1.40857	0.00472004	0.43082	Gm16010	9	97015966	97022043	+	4720	antisense	predicted gene 16010 [Source:MGI Symbol;Acc:MGI:3802126]	-	281	135	516	167	592	806	556	1093	2.23608	1.70128	6.82051	2.08437	7.43589	11.6348	6.96328	8.03923
ENSMUSG00000022500	912.267	832.343	1064.32	793.708	773.416	725.511	608.574	672.889	900.661	695.097	0.374315	0.00476385	0.432385	Litaf	16	10959275	11066157	-	5156	protein_coding	LPS-induced TN factor [Source:MGI Symbol;Acc:MGI:1929512]	zf-LITAF-like	1307	753	918	725	702	573	554	1043	9.52109	8.68694	11.1081	8.28372	8.07193	7.57197	6.35152	7.02276
ENSMUSG00000001334	84.4563	93.9563	112.461	85.3921	67.2056	68.3728	59.3195	35.4831	94.0665	57.5953	0.72503	0.00478627	0.432385	Fndc5	4	129136999	129144593	+	2763	protein_coding	fibronectin type III domain containing 5 [Source:MGI Symbol;Acc:MGI:1917614]	-	121	85	97	78	61	54	54	55	1.64486	1.82988	2.19028	1.66308	1.30889	1.33162	1.1553	0.691064
ENSMUSG00000020883	761.502	748.335	697.956	634.967	1021.31	801.481	939.225	839.336	710.69	900.337	-0.33978	0.00488553	0.439099	Fbxl20	11	98082556	98150403	-	12106	protein_coding	F-box and leucine-rich repeat protein 20 [Source:MGI Symbol;Acc:MGI:1919444]	-	1091	677	602	580	927	633	855	1301	3.38492	3.32639	3.10245	2.82246	4.53975	3.56262	4.1749	3.73089
ENSMUSG00000018217	514.415	515.102	608.682	504.689	391.115	497.602	388.872	336.767	535.722	403.589	0.412724	0.00491362	0.439383	Pmp22	11	63128982	63159547	+	2354	protein_coding	peripheral myelin protein 22 [Source:MGI Symbol;Acc:MGI:97631]	-	737	466	525	461	355	393	354	522	11.7594	11.7751	13.9143	11.537	8.94078	11.375	8.88951	7.6984
ENSMUSG00000020053	471.838	358.139	303.762	441.192	325.011	291.217	271.332	239.995	393.733	281.889	0.488447	0.00496273	0.440451	Igf1	10	87858265	87937042	+	9904	protein_coding	insulin-like growth factor 1 [Source:MGI Symbol;Acc:MGI:96432]	-	676	324	262	403	295	230	247	372	2.56366	1.94589	1.65044	2.39715	1.76589	1.58228	1.47424	1.30397
ENSMUSG00000060780	1.39597	6.63221	8.11577	1.09477	0	0	0	0	4.30968	0	4.53665	0.004972	1	Lrrtm1	6	77242689	77257791	+	3033	protein_coding	leucine rich repeat transmembrane neuronal 1 [Source:MGI Symbol;Acc:MGI:2389173]	-	2	6	7	1	0	0	0	0	0.0247675	0.117669	0.143991	0.0194235	0	0	0	0
ENSMUSG00000037443	1104.91	948.406	1118.82	740.065	2606.7	819.207	2313.46	2417.37	978.05	2039.18	-1.06014	0.00497557	0.440451	Cep85	4	134129858	134187112	-	5269	protein_coding	centrosomal protein 85 [Source:MGI Symbol;Acc:MGI:1917262]	-	1583	858	965	676	2366	647	2106	3747	11.2844	9.68598	11.4264	7.55821	26.622	8.36649	23.6271	24.6883
ENSMUSG00000039601	1529.98	1403.82	1715.9	1396.93	1100.63	1264.9	997.446	1340.62	1511.66	1175.9	0.361325	0.00501	0.44128	Rcan2	17	43801351	44039516	+	4372	protein_coding	regulator of calcineurin 2 [Source:MGI Symbol;Acc:MGI:1858219]	-	2192	1270	1480	1276	999	999	908	2078	18.8315	17.2786	21.1198	17.1938	13.5469	15.5687	12.2768	16.5007
ENSMUSG00000111225	41.1812	33.1611	44.057	39.4117	16.526	20.2586	20.8717	26.451	39.4527	21.0268	0.887591	0.00510702	0.447588	Gm47790	9	77692197	77730279	-	399	lincRNA	predicted gene, 47790 [Source:MGI Symbol;Acc:MGI:6096959]	-	59	30	38	36	15	16	19	41	5.55396	4.47232	5.94182	5.31533	2.2288	2.73221	2.81489	3.56736
ENSMUSG00000006930	119.356	116.064	89.2734	140.131	181.786	157.004	159.284	160.642	116.206	164.679	-0.500142	0.00515592	0.449637	Hap1	11	100347327	100356128	-	3766	protein_coding	huntingtin-associated protein 1 [Source:MGI Symbol;Acc:MGI:1261831]	-	171	105	77	128	165	124	145	249	1.70545	1.65842	1.27561	2.0023	2.59751	2.24341	2.27598	2.29538
ENSMUSG00000036853	568.858	720.7	750.129	557.238	604.851	407.704	436.108	427.733	649.231	469.099	0.46815	0.00526886	0.456589	Mcoln3	3	146117450	146141806	+	3467	protein_coding	mucolipin 3 [Source:MGI Symbol;Acc:MGI:1890500]	-	815	652	647	509	549	322	397	663	8.82933	11.1861	11.6428	8.64897	9.38797	6.32804	6.76889	6.6389
ENSMUSG00000016477	152.859	153.646	165.793	124.804	189.498	191.191	216.406	205.157	149.276	200.563	-0.427279	0.00531787	0.456589	E2f3	13	29906575	29986063	-	5429	protein_coding	E2F transcription factor 3 [Source:MGI Symbol;Acc:MGI:1096340]	E2F	219	139	143	114	172	151	197	318	1.51512	1.52293	1.64333	1.23704	1.87829	1.89507	2.145	2.0335
ENSMUSG00000097347	5.58388	13.2644	4.63758	12.0425	44.0693	29.1217	12.0836	17.419	8.88209	25.6734	-1.53855	0.00533188	0.456589	Gm17275	1	180802568	180809483	+	2550	lincRNA	predicted gene, 17275 [Source:MGI Symbol;Acc:MGI:4936909]	-	8	12	4	11	40	23	11	27	0.117835	0.279915	0.0978653	0.254128	0.929979	0.614546	0.254996	0.367587
ENSMUSG00000042439	271.516	381.352	249.27	296.683	482.559	377.317	394.365	389.024	299.705	410.816	-0.455942	0.00535071	0.456589	Zfp532	18	65580230	65689443	+	11192	protein_coding	zinc finger protein 532 [Source:MGI Symbol;Acc:MGI:3036282]	zf-C2H2	389	345	215	271	438	298	359	603	1.30547	1.83356	1.1985	1.42647	2.32017	1.81416	1.89613	1.87045
ENSMUSG00000029120	39.0872	47.5309	108.983	61.3071	19.8312	31.6541	21.9702	44.5152	64.2271	29.4926	1.09682	0.00536523	0.456589	Ppp2r2c	5	36868513	36955078	+	4450	protein_coding	protein phosphatase 2, regulatory subunit B, gamma [Source:MGI Symbol;Acc:MGI:2442660]	-	56	43	94	56	18	25	20	69	0.472663	0.574769	1.31788	0.741359	0.239809	0.382778	0.265675	0.538301
ENSMUSG00000108290	5087.62	3348.16	3288.04	4938.51	7134.82	5022.87	5737.51	5495.36	4165.58	5847.64	-0.489026	0.00544863	0.461457	Gm44120	6	129522562	129525584	+	3023	TEC	predicted gene, 44120 [Source:MGI Symbol;Acc:MGI:5690512]	-	7289	3029	2836	4511	6476	3967	5223	8518	90.5636	59.5999	58.5298	87.9093	127.005	89.411	102.132	97.8218
ENSMUSG00000031636	124.939	106.115	131.012	129.183	110.173	74.7036	54.9254	77.4177	122.812	79.305	0.631577	0.00557928	0.469389	Pdlim3	8	45885461	45919548	+	5147	protein_coding	PDZ and LIM domain 3 [Source:MGI Symbol;Acc:MGI:1859274]	-	179	96	113	118	100	59	50	120	1.30624	1.10943	1.36972	1.3506	1.15186	0.781025	0.574244	0.8094
ENSMUSG00000042514	219.167	234.338	267.82	249.608	195.007	173.464	169.17	196.77	242.733	183.603	0.394897	0.00562895	0.469389	Klhl14	18	21550377	21654718	-	4425	protein_coding	kelch-like 14 [Source:MGI Symbol;Acc:MGI:1921249]	-	314	212	231	228	177	137	154	305	2.66526	2.84975	3.25692	3.03544	2.37145	2.10947	2.05726	2.39289
ENSMUSG00000015053	2061.15	2048.25	2219.08	1956.35	1894.98	1570.04	1682.91	1739.32	2071.21	1721.81	0.265976	0.00567095	0.469389	Gata2	6	88193891	88207032	+	5398	protein_coding	GATA binding protein 2 [Source:MGI Symbol;Acc:MGI:95662]	zf-GATA	2953	1853	1914	1787	1720	1240	1532	2696	20.5473	20.4187	22.1217	19.5026	18.8907	15.6515	16.7767	17.339
ENSMUSG00000029843	20.2416	40.8986	10.4346	18.6111	35.2554	56.9773	50.5314	47.7409	22.5465	47.6263	-1.07914	0.00567346	0.469389	Slc13a4	6	35267957	35308131	-	4528	protein_coding	solute carrier family 13 (sodium/sulfate symporters), member 4 [Source:MGI Symbol;Acc:MGI:2442367]	-	29	37	9	17	32	45	46	74	0.240556	0.486049	0.124007	0.221178	0.418983	0.677132	0.600527	0.567364
ENSMUSG00000031604	1387.6	983.778	1517.65	1705.65	962.914	1039.52	857.935	1160.62	1398.67	1005.25	0.475634	0.00567551	0.469389	Msmo1	8	64718139	64733792	-	6144	protein_coding	methylsterol monoxygenase 1 [Source:MGI Symbol;Acc:MGI:1913484]	-	1988	890	1309	1558	874	821	781	1799	12.1532	8.61635	13.2922	14.9388	8.43361	9.10456	7.51416	10.1652
ENSMUSG00000089824	157.745	266.394	250.429	275.882	92.5455	169.666	154.89	178.061	237.612	148.79	0.66846	0.00575627	0.473843	Rbm12	2	156091958	156111978	-	6689	protein_coding	RNA binding motif protein 12 [Source:MGI Symbol;Acc:MGI:1922960]	-	226	241	216	252	84	134	141	276	1.26903	2.14309	2.01466	2.21942	0.744512	1.36493	1.24606	1.43247
ENSMUSG00000041515	50.953	53.0577	44.057	45.9803	61.697	96.2284	108.752	60.6438	48.512	81.8304	-0.741362	0.00580552	0.475674	Irf8	8	120736358	120756694	+	7055	protein_coding	interferon regulatory factor 8 [Source:MGI Symbol;Acc:MGI:96395]	IRF	73	48	38	42	56	76	99	94	0.388642	0.404696	0.336043	0.350714	0.470592	0.733979	0.829505	0.462559
ENSMUSG00000040694	15.3557	12.1591	27.8255	27.3692	49.5779	36.7187	35.1523	39.9991	20.6774	40.362	-0.982545	0.00584717	0.476869	Apobec2	17	48419231	48432930	-	1597	protein_coding	apolipoprotein B mRNA editing enzyme, catalytic polypeptide 2 [Source:MGI Symbol;Acc:MGI:1343178]	-	22	11	24	25	45	29	32	62	0.517418	0.409706	0.937595	0.922222	1.67056	1.23726	1.18447	1.34779
ENSMUSG00000026103	5175.56	5449.47	5719.3	5301.97	6284.28	7171.55	5751.79	8372.72	5411.57	6895.08	-0.349917	0.00594097	0.482287	Gls	1	52163448	52233232	-	15057	protein_coding	glutaminase [Source:MGI Symbol;Acc:MGI:95752]	-	7415	4930	4933	4843	5704	5664	5236	12978	18.4968	19.4757	20.44	18.9486	22.4592	25.6302	20.5562	29.923
ENSMUSG00000038968	48.161	35.3718	39.4194	25.1797	60.5953	59.5097	51.6299	90.3206	37.033	65.5139	-0.823277	0.00606432	0.490041	Klk1b16	7	44136767	44141610	+	1387	protein_coding	kallikrein 1-related peptidase b16 [Source:MGI Symbol;Acc:MGI:891982]	-	69	32	34	23	55	47	47	140	1.86851	1.37233	1.52937	0.976903	2.35093	2.30881	2.0031	3.50419
ENSMUSG00000022479	7771.37	6838.92	9429.36	6694.52	9127.85	11005.5	8661.74	12115.2	7683.54	10227.6	-0.412756	0.00614087	0.493962	Vdr	15	97854425	97910630	-	5650	protein_coding	vitamin D (1,25-dihydroxyvitamin D3) receptor [Source:MGI Symbol;Acc:MGI:103076]	THR-like	11134	6187	8133	6115	8285	8692	7885	18779	74.0162	65.1353	89.8072	63.76	86.9356	104.819	82.4962	115.388
ENSMUSG00000062312	1497.88	1472.35	1492.14	1690.32	2114.22	1781.49	1781.78	1795.44	1538.17	1868.24	-0.280441	0.00633474	0.50724	Erbb2	11	98412470	98437716	+	5210	protein_coding	erb-b2 receptor tyrosine kinase 2 [Source:MGI Symbol;Acc:MGI:95410]	-	2146	1332	1287	1544	1919	1407	1622	2783	15.4709	15.2073	15.4117	17.4586	21.8369	18.4002	18.4032	18.5444
ENSMUSG00000088139	34.2013	35.3718	31.3037	17.5163	7.71212	10.1293	19.7732	14.8384	29.5983	13.1132	1.16514	0.00639707	0.509913	Gm27343	2	152417262	152417324	+	63	snRNA	predicted gene, 27343 [Source:MGI Symbol;Acc:MGI:5530725]	-	49	32	27	16	7	8	18	23	29.2132	30.213	26.7382	14.9617	6.58735	8.652	16.8893	12.6743
ENSMUSG00000021379	272.912	163.595	274.777	324.052	208.227	122.818	149.397	184.512	258.834	166.239	0.635608	0.00649766	0.515221	Id4	13	48261228	48266026	+	3849	protein_coding	inhibitor of DNA binding 4 [Source:MGI Symbol;Acc:MGI:99414]	bHLH	391	148	237	296	189	97	136	286	3.81551	2.28717	3.84157	4.53048	2.91117	1.71708	2.08868	2.57961
ENSMUSG00000022426	528.375	542.736	554.191	470.751	398.827	410.237	440.502	446.442	524.013	424.002	0.30336	0.00652216	0.515221	Josd1	15	79674251	79687919	-	3440	protein_coding	Josephin domain containing 1 [Source:MGI Symbol;Acc:MGI:1921408]	-	757	491	478	430	362	324	401	692	8.26535	8.49	8.66919	7.36394	6.23883	6.41732	6.89075	6.98367
ENSMUSG00000020472	397.852	369.193	338.543	331.715	586.121	435.56	421.827	450.313	359.326	473.455	-0.395237	0.00656585	0.516357	Zkscan17	11	59485520	59526751	-	4573	protein_coding	zinc finger with KRAB and SCAN domains 17 [Source:MGI Symbol;Acc:MGI:2679270]	zf-C2H2	570	334	292	303	532	344	384	698	4.68163	4.3444	3.98374	3.90339	6.89706	5.12536	4.96376	5.29896
ENSMUSG00000005107	1504.86	1161.74	1594.17	1249.13	2030.49	1695.39	1507.15	2030.92	1377.48	1815.99	-0.398994	0.00661565	0.517962	Slc2a9	5	38349273	38503143	-	5083	protein_coding	solute carrier family 2 (facilitated glucose transporter), member 9 [Source:MGI Symbol;Acc:MGI:2152844]	-	2156	1051	1375	1141	1843	1339	1372	3148	15.9313	12.2989	16.8769	13.2241	21.496	17.9485	15.9557	21.5006
ENSMUSG00000028926	583.516	592.478	547.234	491.552	788.84	691.325	590.998	750.951	553.695	705.528	-0.349794	0.00668375	0.520978	Cdk14	5	4803391	5420312	-	18877	protein_coding	cyclin-dependent kinase 14 [Source:MGI Symbol;Acc:MGI:894318]	-	836	536	472	449	716	546	538	1164	1.6634	1.68895	1.55998	1.40124	2.24871	1.97073	1.68473	2.1407
ENSMUSG00000091255	0	0	0	1.09477	2.20346	8.86314	2.19702	5.16118	0.273692	4.6062	-3.92651	0.0068852	1	Speer4e	5	14933221	14938429	-	1603	protein_coding	spermatogenesis associated glutamate (E)-rich protein 4e [Source:MGI Symbol;Acc:MGI:2668871]	-	0	0	0	1	2	7	2	8	0	0	0	0.0367508	0.073969	0.297531	0.0737526	0.173258
ENSMUSG00000040084	13.9597	23.2127	18.5503	7.66339	41.8658	35.4526	28.5612	27.0962	15.8465	33.2439	-1.06979	0.00693135	0.537897	Bub1b	2	118598211	118641591	+	4275	protein_coding	BUB1B, mitotic checkpoint serine/threonine kinase [Source:MGI Symbol;Acc:MGI:1333889]	-	20	21	16	7	38	28	26	42	0.175719	0.292192	0.233503	0.0964633	0.526988	0.446261	0.359516	0.341075
ENSMUSG00000039765	307.812	347.086	322.312	314.199	420.862	368.453	406.448	400.636	322.852	399.1	-0.308643	0.00699169	0.538236	Cc2d2a	5	43662346	43740972	+	6809	protein_coding	coiled-coil and C2 domain containing 2A [Source:MGI Symbol;Acc:MGI:1924487]	-	441	314	278	287	382	291	370	621	2.43265	2.74303	2.54724	2.48313	3.32609	2.9119	3.21218	3.16624
ENSMUSG00000009092	13.2617	18.7913	15.0721	4.37908	27.5433	26.5894	27.4627	31.6122	12.8761	28.3019	-1.14197	0.00702572	0.538236	Derl3	10	75893413	75895941	+	1993	protein_coding	Der1-like domain family, member 3 [Source:MGI Symbol;Acc:MGI:1917627]	-	19	17	13	4	25	21	25	49	0.358072	0.507372	0.406954	0.118237	0.74368	0.717925	0.741504	0.853542
ENSMUSG00000031007	4309.36	4162.82	5213.8	4610.08	3654.44	3908.65	3339.47	4014.11	4574.01	3729.17	0.294167	0.0070745	0.538236	Atp6ap2	X	12587801	12617049	+	2618	protein_coding	ATPase, H+ transporting, lysosomal accessory protein 2 [Source:MGI Symbol;Acc:MGI:1917745]	-	6174	3766	4497	4211	3317	3087	3040	6222	88.577	85.5648	107.167	94.758	75.1154	80.3404	68.6412	82.5081
ENSMUSG00000082152	200.322	183.491	197.097	215.67	141.022	144.343	95.5702	172.254	199.145	138.297	0.518416	0.00707597	0.538236	Gm13655	2	75632638	75633382	-	745	processed_pseudogene	predicted gene 13655 [Source:MGI Symbol;Acc:MGI:3650029]	-	287	166	170	197	128	114	87	267	14.4694	13.2537	14.2364	15.5779	10.1861	10.4259	6.90309	12.442
ENSMUSG00000020681	942.979	874.347	799.983	625.114	765.704	1320.61	1353.36	1204.49	810.605	1161.04	-0.517493	0.00710517	0.538236	Ace	11	105967945	105989964	+	5287	protein_coding	angiotensin I converting enzyme (peptidyl-dipeptidase A) 1 [Source:MGI Symbol;Acc:MGI:87874]	-	1351	791	690	571	695	1043	1232	1867	9.59776	8.89922	8.14233	6.36249	7.79343	13.4413	13.7747	12.2595
ENSMUSG00000021728	2560.91	2156.57	2583.13	2490.6	2006.25	2072.71	1866.37	2173.5	2447.8	2029.71	0.269932	0.00713639	0.538236	Emb	13	117208536	117274415	+	6906	protein_coding	embigin [Source:MGI Symbol;Acc:MGI:95321]	-	3669	1951	2228	2275	1821	1637	1699	3369	19.9547	16.8041	20.1279	19.4069	15.6328	16.1506	14.5428	16.936
ENSMUSG00000028032	5745.82	4959.79	6094.94	5861.4	7611.87	6942.37	6065.96	7141.13	5665.49	6940.33	-0.292852	0.00715646	0.538236	Papss1	3	131564768	131643671	+	3053	protein_coding	3'-phosphoadenosine 5'-phosphosulfate synthase 1 [Source:MGI Symbol;Acc:MGI:1330587]	-	8232	4487	5257	5354	6909	5483	5522	11069	101.275	87.4206	107.429	103.312	134.166	122.365	106.918	125.869
ENSMUSG00000019929	115.168	130.433	127.533	63.4967	74.9178	68.3728	73.6001	52.2569	109.158	67.2869	0.70718	0.00719256	0.538236	Dcn	10	97479609	97518143	+	5838	protein_coding	decorin [Source:MGI Symbol;Acc:MGI:94872]	-	165	118	110	58	68	54	67	81	1.06156	1.20227	1.17554	0.585281	0.690555	0.630227	0.678409	0.481678
ENSMUSG00000038764	1038.6	971.619	1426.06	1198.77	1408.01	1483.94	1437.95	1653.51	1158.76	1495.85	-0.369976	0.00721822	0.538236	Ptpn3	4	57190841	57301837	-	7238	protein_coding	protein tyrosine phosphatase, non-receptor type 3 [Source:MGI Symbol;Acc:MGI:105307]	-	1488	879	1230	1095	1278	1172	1309	2563	7.72162	7.22362	10.6022	8.91242	10.468	11.0326	10.6906	12.2932
ENSMUSG00000033585	34.2013	24.3181	13.9127	31.7483	11.0173	8.86314	14.2806	12.2578	26.0451	11.6047	1.17064	0.00727648	0.538236	Ndn	7	62346569	62350262	+	3694	protein_coding	necdin [Source:MGI Symbol;Acc:MGI:97290]	-	49	22	12	29	10	7	13	19	0.498222	0.35425	0.202672	0.462489	0.160493	0.129112	0.208031	0.178564
ENSMUSG00000107770	6.28187	17.6859	13.9127	49.2646	69.4091	86.0991	37.3493	38.0637	21.7863	57.7303	-1.41602	0.007303	0.538236	Gm44126	6	76284416	76284929	+	514	processed_pseudogene	predicted gene, 44126 [Source:MGI Symbol;Acc:MGI:5690518]	-	9	16	12	45	63	68	34	59	0.657663	1.85158	1.45656	5.15762	7.26659	9.0139	3.91018	3.98497
ENSMUSG00000062825	22339	21293.8	25580.9	20770	17986.9	19823	17357.5	19489.9	22495.9	18664.3	0.269342	0.00732139	0.538236	Actg1	11	120345690	120348542	-	2658	protein_coding	actin, gamma, cytoplasmic 1 [Source:MGI Symbol;Acc:MGI:87906]	-	32005	19264	22064	18972	16326	15656	15801	30210	452.258	431.098	517.891	420.493	364.148	401.322	351.407	394.577
ENSMUSG00000039081	4462.22	4362.89	4486.86	5453.05	7124.9	5407.78	5413.45	5805.03	4691.26	5937.79	-0.340048	0.00734961	0.538236	Zfp503	14	21983959	21989601	-	4216	protein_coding	zinc finger protein 503 [Source:MGI Symbol;Acc:MGI:1353644]	-	6393	3947	3870	4981	6467	4271	4928	8998	56.9545	55.6866	57.2689	69.6011	90.9401	69.0233	69.0957	74.0938
ENSMUSG00000044748	35088.4	24941.5	34419	35217.7	28729.9	25748.7	21490.1	23689.2	32416.6	24914.5	0.379791	0.00736347	0.538236	Defb1	8	21776599	21795185	+	872	protein_coding	defensin beta 1 [Source:MGI Symbol;Acc:MGI:1096878]	-	50271	22564	29687	32169	26077	20336	19563	36719	2165.33	1539.16	2124.02	2173.31	1772.94	1588.97	1326.17	1461.88
ENSMUSG00000050222	79.5704	78.4812	92.7516	86.4868	65.0022	43.0495	60.418	55.4827	84.3225	55.9881	0.58402	0.0074146	0.539422	Il17d	14	57524777	57543166	+	1274	protein_coding	interleukin 17D [Source:MGI Symbol;Acc:MGI:2446510]	-	114	71	80	79	59	34	55	86	3.36093	3.31492	3.91768	3.65307	2.74559	1.81835	2.55196	2.3435
ENSMUSG00000027524	383.194	443.253	598.248	436.813	251.195	379.849	230.687	393.54	465.377	313.818	0.56462	0.00744352	0.539422	Edn3	2	174760619	174784042	+	4113	protein_coding	endothelin 3 [Source:MGI Symbol;Acc:MGI:95285]	-	549	401	516	399	228	300	210	610	5.01346	5.79923	7.82708	5.71498	3.28647	4.96969	3.01815	5.14882
ENSMUSG00000087412	230.335	324.978	354.775	373.317	198.312	236.772	207.618	264.51	320.851	226.803	0.492761	0.0075016	0.539422	Gm15501	7	93178983	93184176	-	849	transcribed_processed_pseudogene	predicted pseudogene 15501 [Source:MGI Symbol;Acc:MGI:3704296]	-	330	294	306	341	180	187	189	410	14.5992	20.598	22.4865	23.6618	12.5695	15.0072	13.1594	16.7653
ENSMUSG00000054863	300.134	235.444	288.689	251.797	332.723	336.799	363.606	341.928	269.016	343.764	-0.350207	0.00750218	0.539422	Fam19a5	15	87544299	87759364	+	2908	protein_coding	family with sequence similarity 19, member A5 [Source:MGI Symbol;Acc:MGI:2146182]	-	430	213	249	230	302	266	331	530	5.5539	4.35682	5.34212	4.65944	6.15695	6.23238	6.72844	6.32729
ENSMUSG00000040562	2186.79	1692.32	2122.85	2074.59	1910.4	1348.46	1587.34	1296.75	2019.14	1535.74	0.395649	0.00754587	0.540358	Gstm2	3	107981702	107986453	-	1679	protein_coding	glutathione S-transferase, mu 2 [Source:MGI Symbol;Acc:MGI:95861]	-	3133	1531	1831	1895	1734	1065	1445	2010	70.0864	54.2387	68.0372	66.4904	61.2282	43.2181	50.8742	41.5606
ENSMUSG00000022840	484.402	620.112	833.605	442.287	355.859	496.336	319.666	428.378	595.101	400.06	0.571656	0.00761425	0.543047	Adcy5	16	35154877	35305738	+	7184	protein_coding	adenylate cyclase 5 [Source:MGI Symbol;Acc:MGI:99673]	-	694	561	719	404	323	392	291	664	3.62842	4.64495	6.24412	3.31295	2.66557	3.71781	2.39446	3.20877
ENSMUSG00000071335	237.315	202.282	216.807	205.817	297.468	248.168	294.4	270.317	215.555	277.588	-0.36124	0.00766945	0.543955	Mfsd4b3	10	39946907	39960153	-	1787	protein_coding	major facilitator superfamily domain containing 4B3 [Source:MGI Symbol;Acc:MGI:3773841]	-	340	183	187	188	270	196	268	419	7.14625	6.09132	6.52869	6.19774	8.95762	7.47306	8.86525	8.14002
ENSMUSG00000037185	1210.31	1176.11	1465.48	962.303	891.301	988.873	711.833	999.333	1203.55	897.835	0.422046	0.00771396	0.543955	Krt80	15	101347444	101370162	-	6393	protein_coding	keratin 80 [Source:MGI Symbol;Acc:MGI:1921377]	-	1734	1064	1264	879	809	781	648	1549	10.1875	9.89969	12.3353	8.09999	7.50235	8.32364	5.99171	8.41168
ENSMUSG00000021280	1183.09	1189.38	1601.12	1006.09	788.84	978.744	774.448	1089.65	1244.92	907.922	0.453897	0.00773261	0.543955	Exoc3l4	12	111417017	111431678	+	5650	protein_coding	exocyst complex component 3-like 4 [Source:MGI Symbol;Acc:MGI:1921363]	-	1695	1076	1381	919	716	773	705	1689	11.268	11.3279	15.2494	9.58225	7.51308	9.32176	7.37601	10.3781
ENSMUSG00000066797	57.9328	93.9563	96.2298	81.013	92.5455	206.385	99.9643	158.061	82.283	139.239	-0.765613	0.00775978	0.543955	Zfp648	1	154201187	154205689	+	1892	protein_coding	zinc finger protein 648 [Source:MGI Symbol;Acc:MGI:2685049]	zf-C2H2	83	85	83	74	84	163	91	245	1.64771	2.67228	2.73694	2.30415	2.63216	5.86994	2.84316	4.49553
ENSMUSG00000073433	88.6442	98.3778	168.112	120.425	107.97	37.9849	58.2209	59.3535	118.89	65.8823	0.846508	0.00778138	0.543955	Arhgdig	17	26196226	26207786	-	3252	protein_coding	Rho GDP dissociation inhibitor (GDI) gamma [Source:MGI Symbol;Acc:MGI:108430]	-	127	89	145	110	98	30	53	92	1.46682	1.62789	2.7818	1.9927	1.78661	0.628547	0.963399	0.98214
ENSMUSG00000027331	14.6577	8.84295	12.7533	6.56862	26.4416	20.2586	25.2657	23.2253	10.7057	23.7978	-1.12801	0.00781403	0.544079	Knstrn	2	118814003	118853957	+	5158	protein_coding	kinetochore-localized astrin/SPAG5 binding [Source:MGI Symbol;Acc:MGI:1289298]	-	21	8	11	6	24	16	23	36	0.152919	0.0922557	0.133052	0.0685283	0.275857	0.211352	0.263589	0.242302
ENSMUSG00000032028	4.18791	1.10537	1.1594	2.18954	9.91559	17.7263	10.9851	3.87088	2.16055	10.6245	-2.18353	0.007847	0.544223	Nxpe2	9	48318006	48353454	-	4102	protein_coding	neurexophilin and PC-esterase domain family, member 2 [Source:MGI Symbol;Acc:MGI:1925502]	-	6	1	1	2	9	14	10	6	0.0549388	0.0145007	0.0152094	0.0287233	0.130077	0.232541	0.144107	0.0507799
ENSMUSG00000022422	0.697986	0	0	0	2.20346	1.26616	6.59105	8.38691	0.174496	4.6119	-3.96502	0.00790714	1	Dscc1	15	55076099	55090491	-	4429	protein_coding	DNA replication and sister chromatid cohesion 1 [Source:MGI Symbol;Acc:MGI:1919357]	-	1	0	0	0	2	1	6	13	0.00848044	0	0	0	0.0267718	0.0153837	0.0800804	0.1019
ENSMUSG00000071531	9.7718	8.84295	17.3909	12.0425	39.6623	17.7263	35.1523	18.0641	12.012	27.6513	-1.20872	0.00795262	0.547921	Gprin2	14	34185688	34201653	-	10516	protein_coding	G protein regulated inducer of neurite outgrowth 2 [Source:MGI Symbol;Acc:MGI:2444560]	-	14	8	15	11	36	14	32	28	0.0500036	0.0452506	0.0889917	0.0616229	0.202958	0.0907078	0.179879	0.0924365
ENSMUSG00000019952	199.624	185.702	165.793	178.448	248.991	240.571	224.096	229.027	182.392	235.671	-0.363427	0.00796251	0.547921	Poc1b	10	99107036	99198074	+	4190	protein_coding	POC1 centriolar protein B [Source:MGI Symbol;Acc:MGI:1918511]	-	286	168	143	163	226	190	204	355	2.56375	2.38495	2.12927	2.29178	3.19777	3.08963	2.87804	2.94138
ENSMUSG00000078153	381.798	410.092	294.486	393.022	328.316	300.081	208.717	212.899	369.85	262.503	0.499795	0.00806142	0.551093	Psme2b	11	48945354	48946190	-	837	protein_coding	protease (prosome, macropain) activator subunit 2B [Source:MGI Symbol;Acc:MGI:1341073]	-	547	371	254	359	298	237	190	330	24.5463	26.3653	18.9329	25.2679	21.1079	19.2926	13.4187	13.6875
ENSMUSG00000026107	1761.02	1916.71	1872.42	1618.07	1259.28	1538.39	1378.63	1622.55	1792.05	1449.71	0.304802	0.00807119	0.551093	Nabp1	1	51465862	51478425	-	8498	protein_coding	nucleic acid binding protein 1 [Source:MGI Symbol;Acc:MGI:1923258]	-	2523	1734	1615	1478	1143	1215	1255	2515	11.1513	12.1372	11.8567	10.2461	7.97412	9.74152	8.72987	10.2744
ENSMUSG00000070469	45.3691	54.1631	55.651	76.6339	25.3398	31.6541	38.4478	39.354	57.9542	33.6989	0.763181	0.00814445	0.553356	Adamtsl3	7	82335694	82614450	+	7744	protein_coding	ADAMTS-like 3 [Source:MGI Symbol;Acc:MGI:3028499]	-	65	49	48	70	23	25	35	61	0.315262	0.37637	0.386709	0.532516	0.176082	0.219959	0.267167	0.273464
ENSMUSG00000067276	452.295	385.774	515.931	435.718	574.002	654.606	503.117	561.923	447.429	573.412	-0.356903	0.00820312	0.553356	Capn6	X	143802231	143827414	-	7795	protein_coding	calpain 6 [Source:MGI Symbol;Acc:MGI:1100850]	-	648	349	445	398	521	517	458	871	3.12236	2.66314	3.56166	3.00793	3.96255	4.51899	3.4732	3.87917
ENSMUSG00000039519	90.0401	88.4295	139.127	63.4967	66.1039	56.9773	35.1523	63.2244	95.2734	55.3645	0.775942	0.00822731	0.553356	Cyp7b1	3	18071950	18243338	-	2166	protein_coding	cytochrome P450, family 7, subfamily b, polypeptide 1 [Source:MGI Symbol;Acc:MGI:104978]	-	129	80	120	58	60	45	32	98	2.23694	2.19693	3.45646	1.5775	1.64228	1.41554	0.873318	1.57074
ENSMUSG00000039741	815.247	724.016	655.058	618.545	1045.54	852.128	894.186	806.434	703.217	899.573	-0.352297	0.00826596	0.553356	Bahcc1	11	120232947	120292296	+	11118	protein_coding	BAH domain and coiled-coil containing 1 [Source:MGI Symbol;Acc:MGI:2679272]	-	1168	655	565	565	949	673	814	1250	3.94585	3.50428	3.17052	2.9938	5.06049	4.12435	4.32791	3.90319
ENSMUSG00000110353	110.98	45.3201	59.1291	95.245	199.413	86.0991	180.155	109.675	77.6685	143.836	-0.879764	0.00828063	0.553356	Gm33543	10	95823973	95842930	-	1777	protein_coding	predicted gene, 33543 [Source:MGI Symbol;Acc:MGI:5592702]	-	159	41	51	87	181	68	164	170	3.36073	1.3724	1.79057	2.88424	6.03871	2.60729	5.45553	3.32122
ENSMUSG00000017897	28.6174	32.0557	71.8825	39.4117	22.0346	21.5248	19.7732	22.5802	42.9918	21.4782	0.985983	0.00832891	0.553356	Eya2	2	165595032	165771727	+	2963	protein_coding	EYA transcriptional coactivator and phosphatase 2 [Source:MGI Symbol;Acc:MGI:109341]	-	41	29	62	36	20	17	18	35	0.519728	0.582171	1.30548	0.715766	0.400177	0.390917	0.359105	0.410084
ENSMUSG00000003779	20.9396	23.2127	12.7533	22.9902	30.8485	39.2511	41.7433	35.4831	19.974	36.8315	-0.873699	0.008342	0.553356	Kif20a	18	34624624	34633265	+	3796	protein_coding	kinesin family member 20A [Source:MGI Symbol;Acc:MGI:1201682]	-	30	21	11	21	28	31	38	55	0.296838	0.329062	0.18079	0.325907	0.437306	0.55642	0.59175	0.503005
ENSMUSG00000070473	358.067	387.984	361.731	466.372	367.978	267.16	231.785	286.445	393.539	288.342	0.447315	0.00835563	0.553356	Cldn3	5	134986214	134987472	+	1259	protein_coding	claudin 3 [Source:MGI Symbol;Acc:MGI:1329044]	-	513	351	312	426	334	211	211	444	15.3044	16.5831	15.461	19.9335	15.728	11.4189	9.90689	12.2432
ENSMUSG00000026456	537.449	556	542.597	529.869	735.957	638.146	719.523	582.568	541.479	669.049	-0.303075	0.0084313	0.554371	Cyb5r1	1	134405559	134411740	+	4437	protein_coding	cytochrome b5 reductase 1 [Source:MGI Symbol;Acc:MGI:1919267]	-	770	503	468	484	668	504	655	903	6.51816	6.74315	6.5806	6.42623	8.92566	7.73941	8.72635	7.06536
ENSMUSG00000015247	402.738	414.513	434.773	417.107	343.74	351.993	339.439	340.638	417.283	343.953	0.278196	0.00843389	0.554371	Nipsnap3b	4	53011880	53022060	+	1687	protein_coding	nipsnap homolog 3B [Source:MGI Symbol;Acc:MGI:1913786]	-	577	375	375	381	312	278	309	528	12.8465	13.2221	13.8684	13.3049	10.9646	11.2279	10.8274	10.8656
ENSMUSG00000029608	12.5637	9.94832	16.2315	25.1797	27.5433	21.5248	38.4478	47.0957	15.9808	33.6529	-1.10255	0.00857237	0.561379	Rph3a	5	120940499	121010092	-	4639	protein_coding	rabphilin 3A [Source:MGI Symbol;Acc:MGI:102788]	-	18	9	14	23	25	17	35	73	0.145738	0.115399	0.188284	0.292081	0.319499	0.249684	0.445989	0.546304
ENSMUSG00000065947	3249.12	2358.86	2768.64	2452.28	2374.23	6280.17	3395.49	4783.12	2707.22	4208.25	-0.636191	0.00862786	0.56292	mt-Nd4l	MT	9877	10173	+	297	protein_coding	mitochondrially encoded NADH dehydrogenase 4L [Source:MGI Symbol;Acc:MGI:102497]	-	4655	2134	2388	2240	2155	4960	3091	7414	588.691	427.388	501.634	444.316	430.174	1137.87	615.21	866.627
ENSMUSG00000031144	410.416	362.561	393.035	486.078	350.351	317.807	317.469	314.832	413.022	325.115	0.346131	0.00871931	0.566787	Syp	X	7638471	7653256	+	5211	protein_coding	synaptophysin [Source:MGI Symbol;Acc:MGI:98467]	-	588	328	339	444	318	251	289	488	4.23819	3.74401	4.0587	5.01952	3.61792	3.28186	3.27837	3.25113
ENSMUSG00000110755	55.1409	34.2664	11.594	63.4967	100.258	73.4375	99.9643	65.805	41.1245	84.8661	-1.03232	0.00886186	0.573936	BC049987	9	44670453	44672238	-	1454	lincRNA	cDNA sequence BC049987 [Source:MGI Symbol;Acc:MGI:3039606]	-	79	31	10	58	91	58	91	102	2.04073	1.26818	0.429086	2.34998	3.71048	2.71788	3.69963	2.43541
ENSMUSG00000019787	2.79194	5.52684	3.47819	2.18954	6.61039	16.4601	16.4776	8.38691	3.49663	11.9838	-1.77729	0.0090348	0.582993	Trdn	10	33080554	33476709	+	9352	protein_coding	triadin [Source:MGI Symbol;Acc:MGI:1924007]	-	4	5	3	2	6	13	15	13	0.0160649	0.0318017	0.0200136	0.0125987	0.0380365	0.0947122	0.0948129	0.0482586
ENSMUSG00000032373	12842.9	13051.1	19426.8	9872.64	9036.41	10700.3	8468.4	11090.7	13798.4	9823.97	0.490031	0.00911699	0.585684	Car12	9	66713686	66766845	+	7597	protein_coding	carbonic anhydrase 12 [Source:MGI Symbol;Acc:MGI:1923709]	-	18400	11807	16756	9018	8202	8451	7709	17191	90.9703	92.4447	137.606	69.9308	64.0075	75.7937	59.9842	78.5589
ENSMUSG00000023903	0	0	0	0	4.40693	1.26616	7.68956	1.29029	0	3.66324	-4.31183	0.00911953	1	Mmp25	17	23628311	23645277	-	5303	protein_coding	matrix metallopeptidase 25 [Source:MGI Symbol;Acc:MGI:2443938]	-	0	0	0	0	4	1	7	2	0	0	0	0	0.044719	0.0128483	0.0780292	0.0130932
ENSMUSG00000069475	10.4698	4.42147	8.11577	6.56862	1.10173	0	2.19702	1.93544	7.39391	1.30855	2.4252	0.009143	0.585684	Gm6020	19	61183890	61183955	+	66	protein_coding	predicted gene 6020 [Source:MGI Symbol;Acc:MGI:3643428]	zf-C2H2	15	4	7	6	1	0	2	3	8.53633	3.60496	6.61703	5.35559	0.898275	0	1.79129	1.57802
ENSMUSG00000043531	4.18791	2.21074	0	0	7.71212	17.7263	8.78807	5.16118	1.59966	9.84691	-2.46198	0.00919768	0.587052	Sorcs1	19	50143299	50678646	-	8441	protein_coding	sortilin-related VPS10 domain containing receptor 1 [Source:MGI Symbol;Acc:MGI:1929666]	-	6	2	0	0	7	14	8	8	0.0266982	0.0140936	0	0	0.0491652	0.113006	0.0560244	0.0329028
ENSMUSG00000032064	369.234	316.135	336.225	350.326	516.712	446.956	352.621	464.506	342.98	445.199	-0.37539	0.00934936	0.593478	Dixdc1	9	50662752	50739517	-	9971	protein_coding	DIX domain containing 1 [Source:MGI Symbol;Acc:MGI:2679721]	-	529	286	290	320	469	353	321	720	1.9927	1.70613	1.81455	1.89065	2.78861	2.41214	1.90304	2.50686
ENSMUSG00000022871	163.329	108.326	149.562	198.153	122.292	106.358	83.4866	105.159	154.843	104.324	0.571152	0.00936575	0.593478	Fetub	16	22918334	22939778	+	1962	protein_coding	fetuin beta [Source:MGI Symbol;Acc:MGI:1890221]	-	234	98	129	181	111	84	76	163	4.47962	2.97106	4.10204	5.43475	3.35411	2.91707	2.28979	2.8842
ENSMUSG00000032766	302.926	296.239	306.08	292.304	223.652	244.369	261.445	161.287	299.387	222.688	0.435804	0.00948237	0.598404	Gng11	6	4003904	4008445	+	919	protein_coding	guanine nucleotide binding protein (G protein), gamma 11 [Source:MGI Symbol;Acc:MGI:1913316]	-	434	268	264	267	203	193	238	250	17.7377	17.3462	17.9224	17.1158	13.0959	14.309	15.3088	9.4441
ENSMUSG00000029369	1498.58	1243.54	1256.78	1759.3	1253.77	1030.66	983.165	1172.23	1439.55	1109.96	0.374841	0.00951141	0.598404	Afm	5	90518932	90553543	+	3038	protein_coding	afamin [Source:MGI Symbol;Acc:MGI:2429409]	-	2147	1125	1084	1607	1138	814	895	1817	26.5441	22.0267	22.2613	31.1622	22.2079	18.2559	17.4147	20.7636
ENSMUSG00000085958	5.58388	2.21074	9.27516	1.09477	0	0	0	0.645147	4.54114	0.161287	3.91068	0.00951879	1	A930019D19Rik	2	146259286	146267160	+	958	antisense	RIKEN cDNA A930019D19 gene [Source:MGI Symbol;Acc:MGI:1925056]	-	8	2	8	1	0	0	0	1	0.313652	0.124179	0.520995	0.0614943	0	0	0	0.0362385
ENSMUSG00000043629	55.8388	33.1611	42.8976	76.6339	30.8485	30.3879	25.2657	30.3219	52.1329	29.206	0.83775	0.00964876	0.602248	1700019D03Rik	1	52922324	53020179	-	4330	protein_coding	RIKEN cDNA 1700019D03 gene [Source:MGI Symbol;Acc:MGI:1914330]	-	80	30	37	70	28	24	23	47	0.693946	0.412115	0.533117	0.95238	0.383375	0.377651	0.313994	0.376831
ENSMUSG00000034161	110.282	111.642	113.621	96.3398	78.223	68.3728	87.8807	74.1919	107.971	77.1671	0.485513	0.00967994	0.602248	Scx	15	76457452	76459458	+	2007	protein_coding	scleraxis [Source:MGI Symbol;Acc:MGI:102934]	bHLH	158	101	98	88	71	54	80	115	2.95688	2.99336	3.0464	2.58307	2.09732	1.83322	2.35626	1.98924
ENSMUSG00000024942	1710.76	1554.15	1599.97	1678.28	1408.01	1380.12	1303.93	1487.06	1635.79	1394.78	0.229445	0.00969817	0.602248	Capn1	19	5988546	6015825	-	3190	protein_coding	calpain 1 [Source:MGI Symbol;Acc:MGI:88263]	-	2451	1406	1380	1533	1278	1090	1187	2305	28.8587	26.2168	26.9896	28.3108	23.7516	23.2811	21.9959	25.0851
ENSMUSG00000043943	121.449	131.539	166.953	123.709	103.563	97.4946	96.6687	94.1915	135.913	97.9794	0.469058	0.0097428	0.602248	Naalad2	9	18321951	18402995	-	4749	protein_coding	N-acetylated alpha-linked acidic dipeptidase 2 [Source:MGI Symbol;Acc:MGI:1919810]	-	174	119	144	113	94	77	88	146	1.37617	1.49049	1.89177	1.40177	1.17349	1.10473	1.09537	1.0673
ENSMUSG00000044092	115.866	80.6919	119.418	74.4444	160.853	153.206	106.555	169.029	97.6049	147.411	-0.593328	0.00974345	0.602248	C130050O18Rik	5	139405280	139415623	+	3180	protein_coding	RIKEN cDNA C130050O18 gene [Source:MGI Symbol;Acc:MGI:2442694]	-	166	73	103	68	146	121	97	262	1.96067	1.36546	2.02078	1.25974	2.72194	2.59254	1.80312	2.86029
ENSMUSG00000030878	604.456	966.092	620.276	625.114	360.266	511.53	571.224	541.278	703.984	496.075	0.503498	0.00996915	0.613107	Cdr2	7	120957036	120982312	-	5684	protein_coding	cerebellar degeneration-related 2 [Source:MGI Symbol;Acc:MGI:1100885]	-	866	874	535	571	327	404	520	839	5.72253	9.14623	5.8723	5.9181	3.41073	4.84278	5.40792	5.12441
ENSMUSG00000097621	0.697986	1.10537	1.1594	0	11.0173	7.59698	2.19702	3.87088	0.740687	6.17055	-3.05703	0.00998875	0.613107	Gm26562	16	30200910	30205879	-	2010	lincRNA	predicted gene, 26562 [Source:MGI Symbol;Acc:MGI:5477056]	-	1	1	1	0	10	6	2	6	0.0186865	0.029593	0.0310394	0	0.294956	0.203387	0.0588186	0.103631
ENSMUSG00000109279	1.39597	0	0	0	4.40693	11.3955	3.29553	3.22574	0.348993	5.58091	-3.56424	0.0100345	1	Gm45220	7	90201278	90203786	+	2509	TEC	predicted gene 45220 [Source:MGI Symbol;Acc:MGI:5753796]	-	2	0	0	0	4	9	3	5	0.0299401	0	0	0	0.0945176	0.244404	0.0706808	0.069184
ENSMUSG00000109764	381.798	311.714	350.137	348.137	273.23	293.75	238.376	292.897	347.947	274.563	0.342664	0.0100587	0.614946	Klkb1	8	45266689	45294859	-	5249	protein_coding	kallikrein B, plasma 1 [Source:MGI Symbol;Acc:MGI:102849]	-	547	282	302	318	248	232	217	454	3.91412	3.19563	3.58954	3.56904	2.8011	3.01147	2.44379	3.00272
ENSMUSG00000052707	1230.55	1284.44	1358.81	1191.11	1580.99	1416.84	1410.48	1603.84	1266.23	1503.04	-0.248935	0.0100914	0.614946	Tnrc6a	7	123123885	123195296	+	12706	protein_coding	trinucleotide repeat containing 6a [Source:MGI Symbol;Acc:MGI:2385292]	-	1763	1162	1172	1088	1435	1119	1284	2486	5.21156	5.43979	5.75477	5.04453	6.69571	6.00051	5.97361	6.79248
ENSMUSG00000097762	55.1409	53.0577	84.6358	76.6339	34.1537	35.4526	40.6448	51.6118	67.3671	40.4657	0.710833	0.0101234	0.614946	4732463B04Rik	12	84039469	84053807	-	2932	antisense	RIKEN cDNA 4732463B04 gene [Source:MGI Symbol;Acc:MGI:3642483]	-	79	48	73	70	31	28	37	80	1.01202	0.973782	1.55334	1.40648	0.626832	0.65067	0.745965	0.947245
ENSMUSG00000046733	46.0671	54.1631	42.8976	25.1797	15.4242	27.8556	19.7732	26.451	42.0769	22.376	0.907004	0.0102859	0.619329	Gprc5a	6	135065651	135084709	+	2083	protein_coding	G protein-coupled receptor, family C, group 5, member A [Source:MGI Symbol;Acc:MGI:1891250]	-	66	49	37	23	14	22	18	41	1.19009	1.39924	1.10821	0.650487	0.398467	0.719615	0.510815	0.68333
ENSMUSG00000037833	101.208	90.6402	135.649	79.9182	76.0195	78.5021	46.1374	60.6438	101.854	65.3257	0.645252	0.0102893	0.619329	Sh2d4b	14	40813789	40893266	-	4236	protein_coding	SH2 domain containing 4B [Source:MGI Symbol;Acc:MGI:1925182]	-	145	82	117	73	69	62	42	94	1.28569	1.15144	1.72321	1.01524	0.965709	0.997247	0.586103	0.770386
ENSMUSG00000040028	1113.99	1148.48	1148.96	1057.55	853.842	930.63	904.072	1040.62	1117.24	932.292	0.258829	0.0103011	0.619329	Elavl1	8	4285382	4325413	-	10363	protein_coding	ELAV (embryonic lethal, abnormal vision)-like 1 (Hu antigen R) [Source:MGI Symbol;Acc:MGI:1100851]	-	1596	1039	991	966	775	735	823	1613	5.78457	5.96368	5.96619	5.49151	4.43373	4.83247	4.69456	5.40362
ENSMUSG00000006800	1281.5	1231.38	1198.81	1408.97	1508.27	1852.4	1297.34	1959.96	1280.17	1654.49	-0.370695	0.010341	0.619614	Sulf2	2	166073089	166155663	-	5871	protein_coding	sulfatase 2 [Source:MGI Symbol;Acc:MGI:1919293]	-	1836	1114	1034	1287	1369	1463	1181	3038	11.7459	11.2865	10.988	12.9142	13.8243	16.9785	11.891	17.9644
ENSMUSG00000044201	0.697986	0	0	0	3.3052	3.79849	3.29553	5.16118	0.174496	3.8901	-3.70184	0.010343	1	Cdc25c	18	34732997	34751533	-	1941	protein_coding	cell division cycle 25C [Source:MGI Symbol;Acc:MGI:88350]	-	1	0	0	0	3	3	3	8	0.0193508	0	0	0	0.0916324	0.105308	0.0913643	0.143087
ENSMUSG00000044156	1886.66	1810.59	2266.62	1868.77	1414.62	1614.36	1120.48	1804.48	1958.16	1488.48	0.394587	0.0106576	0.633526	Hepacam2	6	3457096	3498298	-	5874	protein_coding	HEPACAM family member 2 [Source:MGI Symbol;Acc:MGI:2141520]	-	2703	1638	1955	1707	1284	1275	1020	2797	17.2837	16.5869	20.7645	17.1198	12.9594	14.7892	10.2647	16.5308
ENSMUSG00000020758	335.731	386.879	550.713	281.356	290.857	259.563	239.475	293.542	388.67	270.859	0.517541	0.0106742	0.633526	Itgb4	11	115974709	116008412	+	7015	protein_coding	integrin beta 4 [Source:MGI Symbol;Acc:MGI:96613]	-	481	350	475	257	264	205	218	455	2.57538	2.96773	4.22449	2.15827	2.23115	1.9911	1.837	2.25175
ENSMUSG00000043091	2260.08	2453.92	2453.28	2832.17	2026.09	2168.94	1801.55	2203.82	2499.86	2050.1	0.285345	0.010681	0.633526	Tuba1c	15	99029891	99038110	+	2287	protein_coding	tubulin, alpha 1C [Source:MGI Symbol;Acc:MGI:1095409]	-	3238	2220	2116	2587	1839	1713	1640	3416	53.1783	57.7393	57.7243	66.6393	47.6726	51.0338	42.3895	51.8547
ENSMUSG00000032068	920.643	842.291	1408.66	711.6	575.104	804.014	606.377	717.404	970.8	675.724	0.522327	0.0107692	0.63661	Plet1	9	50494525	50505482	+	1947	protein_coding	placenta expressed transcript 1 [Source:MGI Symbol;Acc:MGI:1923759]	-	1319	762	1215	650	522	635	552	1112	25.445	23.2795	38.9331	19.6674	15.8949	22.2216	16.7592	19.8278
ENSMUSG00000059248	2450.63	2344.49	2809.21	2512.5	2171.51	2158.81	1869.66	2236.08	2529.21	2109.02	0.261451	0.0109025	0.639205	2009-09-01	11	117199661	117362325	+	7565	protein_coding	septin 9 [Source:MGI Symbol;Acc:MGI:1858222]	-	3511	2121	2423	2295	1971	1705	1702	3466	17.4319	16.6769	19.9827	17.872	15.4465	15.3562	13.2994	15.9058
ENSMUSG00000044881	143.087	149.225	172.75	179.542	115.682	113.955	135.117	114.836	161.151	119.897	0.423601	0.0109758	0.639205	Coa4	7	100537071	100540369	+	2627	protein_coding	cytochrome c oxidase assembly factor 4 [Source:MGI Symbol;Acc:MGI:1915435]	-	205	135	149	164	105	90	123	178	2.93101	3.05674	3.53863	3.67777	2.36964	2.33426	2.76774	2.35232
ENSMUSG00000048424	199.624	162.489	193.619	186.111	276.535	205.118	314.173	218.705	185.461	253.633	-0.448017	0.0109894	0.639205	Ranbp3l	15	8967949	9067335	+	6855	protein_coding	RAN binding protein 3-like [Source:MGI Symbol;Acc:MGI:2444654]	-	286	147	167	170	251	162	286	339	1.56705	1.27554	1.51991	1.46097	2.1708	1.61018	2.46626	1.71683
ENSMUSG00000040998	6200.9	7169.42	6340.73	3931.32	4168.95	4606.3	4475.32	4413.45	5910.59	4416.01	0.420612	0.0109935	0.639205	Npnt	3	132881745	132950291	-	5026	protein_coding	nephronectin [Source:MGI Symbol;Acc:MGI:2148811]	-	8884	6486	5469	3591	3784	3638	4074	6841	66.3911	76.7607	67.8882	42.0914	44.6357	49.3182	47.9159	47.2534
ENSMUSG00000035200	25.1275	33.1611	24.3473	3.28431	8.81386	8.86314	5.49254	5.80632	21.48	7.24397	1.58704	0.0109945	0.639205	Chrnb4	9	55028154	55048779	-	3723	protein_coding	cholinergic receptor, nicotinic, beta polypeptide 4 [Source:MGI Symbol;Acc:MGI:87892]	-	36	30	21	3	8	7	5	9	0.36319	0.479306	0.351913	0.047471	0.127394	0.128107	0.0793885	0.0839239
ENSMUSG00000025927	2338.95	1851.49	1917.64	2615.41	3208.24	2771.63	2363.99	2919.94	2180.87	2815.95	-0.368526	0.01111	0.643796	Tfap2b	1	19208914	19238576	+	6338	protein_coding	transcription factor AP-2 beta [Source:MGI Symbol;Acc:MGI:104672]	AP-2	3351	1675	1654	2389	2912	2189	2152	4526	19.8585	15.7198	16.2814	22.2057	27.2391	23.5321	20.0711	24.7913
ENSMUSG00000022025	27.9194	101.694	23.1879	36.1274	14.3225	5.06465	37.3493	7.09662	47.2322	15.9583	1.57137	0.0112436	0.648534	Cnmd	14	79637690	79662170	-	1843	protein_coding	chondromodulin [Source:MGI Symbol;Acc:MGI:1341171]	-	40	92	20	33	13	4	34	11	0.815189	2.96925	0.677039	1.05485	0.418188	0.147877	1.09052	0.207207
ENSMUSG00000055044	112.376	72.9543	74.2013	143.415	149.836	212.715	162.579	119.352	100.737	161.121	-0.668088	0.0112654	0.648534	Pdlim1	19	40221173	40271842	-	5260	protein_coding	PDZ and LIM domain 1 (elfin) [Source:MGI Symbol;Acc:MGI:1860611]	-	161	66	64	131	136	168	148	185	1.14965	0.74635	0.759107	1.46719	1.53287	2.17616	1.66325	1.22102
ENSMUSG00000029510	0.697986	0	0	0	4.40693	5.06465	2.19702	3.87088	0.174496	3.88487	-3.68278	0.0112841	1	Gpc2	5	138273655	138280005	-	4274	protein_coding	glypican 2 (cerebroglycan) [Source:MGI Symbol;Acc:MGI:1919201]	-	1	0	0	0	4	4	2	6	0.00878799	0	0	0	0.0554854	0.0637665	0.0276615	0.0487363
ENSMUSG00000026421	2883.38	2544.56	2966.89	2589.13	2622.12	2109.43	2233.27	2023.18	2745.99	2247	0.289947	0.0113535	0.649548	Csrp1	1	135720061	135752232	+	1956	protein_coding	cysteine and glycine-rich protein 1 [Source:MGI Symbol;Acc:MGI:88549]	-	4131	2302	2559	2365	2380	1666	2033	3136	79.325	70.0037	81.6226	71.2299	72.1376	58.0328	61.4397	55.66
ENSMUSG00000021464	39.7852	42.004	54.4916	33.9379	68.3074	63.3081	84.5852	54.1924	42.5547	67.5983	-0.665511	0.0113568	0.649548	Ror2	13	53109312	53286124	-	4242	protein_coding	receptor tyrosine kinase-like orphan receptor 2 [Source:MGI Symbol;Acc:MGI:1347521]	-	57	38	47	31	62	50	77	84	0.504694	0.532841	0.691251	0.430518	0.866512	0.803094	1.073	0.687456
ENSMUSG00000009013	1637.47	1941.03	1568.66	1839.21	1425.64	1487.74	1410.48	1514.16	1746.59	1459.51	0.258303	0.0114022	0.650035	Dynll1	5	115297110	115300999	-	3890	protein_coding	dynein light chain LC8-type 1 [Source:MGI Symbol;Acc:MGI:1861457]	-	2346	1756	1353	1680	1294	1175	1284	2347	22.6518	26.8509	21.6999	25.4425	19.7214	20.5805	19.5118	20.9459
ENSMUSG00000020435	196.134	229.917	206.372	105.098	267.721	315.275	246.066	258.704	184.38	271.941	-0.558569	0.0116727	0.66331	Osbp2	11	3703731	3863903	-	6361	protein_coding	oxysterol binding protein 2 [Source:MGI Symbol;Acc:MGI:1921559]	-	281	208	178	96	243	249	224	401	1.65922	1.94501	1.74584	0.889091	2.26482	2.66711	2.08163	2.18854
ENSMUSG00000030929	61.4227	59.6899	90.4328	60.2123	118.987	103.825	88.9792	89.6755	67.9395	100.367	-0.564706	0.0118701	0.670715	Eri2	7	119768679	119794058	-	7170	protein_coding	exoribonuclease 2 [Source:MGI Symbol;Acc:MGI:1918401]	-	88	54	78	55	108	82	81	139	0.460986	0.447981	0.67871	0.451902	0.893013	0.779223	0.6678	0.673026
ENSMUSG00000004347	114.47	143.698	222.604	93.0554	113.478	73.4375	86.7822	78.0628	143.457	87.9402	0.703446	0.0118896	0.670715	Pde1c	6	56069804	56569103	-	20067	protein_coding	phosphodiesterase 1C [Source:MGI Symbol;Acc:MGI:108413]	-	164	130	192	85	103	58	79	121	0.306962	0.385341	0.596936	0.249538	0.304304	0.19693	0.232716	0.209334
ENSMUSG00000015222	373.422	434.41	445.208	368.937	257.805	319.073	270.233	378.056	405.494	306.292	0.398316	0.0119172	0.670715	Map2	1	66175273	66442583	+	16449	protein_coding	microtubule-associated protein 2 [Source:MGI Symbol;Acc:MGI:97175]	-	535	393	384	337	234	252	246	586	1.22163	1.42114	1.45647	1.20695	0.843392	1.04383	0.884049	1.23679
ENSMUSG00000039126	23.7315	23.2127	18.5503	27.3692	16.526	5.06465	13.1821	3.22574	23.216	9.49962	1.32554	0.0119748	0.671809	Prune2	19	16956118	17223932	+	20297	protein_coding	prune homolog 2 [Source:MGI Symbol;Acc:MGI:1925004]	-	34	21	16	25	15	4	12	5	0.0629174	0.0615421	0.049181	0.0725619	0.043814	0.0134275	0.0349486	0.00855213
ENSMUSG00000005674	458.577	458.728	435.933	397.402	333.825	387.446	332.848	370.96	437.66	356.27	0.297586	0.0120831	0.675732	Tomm40l	1	171216011	171222514	-	5135	protein_coding	translocase of outer mitochondrial membrane 40-like [Source:MGI Symbol;Acc:MGI:3589112]	-	657	415	376	363	303	306	303	575	4.80561	4.8072	4.56832	4.16453	3.49829	4.06021	3.48805	3.88744
ENSMUSG00000097804	31.4094	21.002	37.1006	31.7483	85.9351	34.1864	62.615	41.2894	30.3151	56.0065	-0.881361	0.0122762	0.684358	Gm16685	3	7612705	7690001	+	1592	antisense	predicted gene, 16685 [Source:MGI Symbol;Acc:MGI:4439609]	-	45	19	32	29	78	27	57	64	1.06168	0.709897	1.25405	1.07314	2.90472	1.15555	2.11647	1.39564
ENSMUSG00000054434	100.51	90.6402	108.983	100.719	134.411	125.35	135.117	138.061	100.213	133.235	-0.414178	0.0123737	0.687299	Tmem120b	5	123068415	123117749	+	2852	protein_coding	transmembrane protein 120B [Source:MGI Symbol;Acc:MGI:3603158]	-	144	82	94	92	122	99	123	214	1.89643	1.71021	2.0563	1.90037	2.53608	2.36512	2.54939	2.60496
ENSMUSG00000035439	136.805	141.487	133.33	141.225	112.377	108.89	88.9792	104.514	138.212	103.69	0.414826	0.012407	0.687299	Haus8	8	71248561	71272934	-	5278	protein_coding	4HAUS augmin-like complex, subunit 8 [Source:MGI Symbol;Acc:MGI:1923728]	-	196	128	115	129	102	86	81	162	1.3948	1.44253	1.35937	1.43986	1.14573	1.11019	0.907186	1.06557
ENSMUSG00000085517	0	0	0	0	4.40693	2.53233	4.39403	1.29029	0	3.1559	-4.09131	0.0124365	1	Gm12963	4	130024256	130047774	-	1145	antisense	predicted gene 12963 [Source:MGI Symbol;Acc:MGI:3651569]	-	0	0	0	0	4	2	4	2	0	0	0	0	0.207113	0.119012	0.206507	0.0606402
ENSMUSG00000105550	31.4094	28.7396	34.7819	19.7059	17.6277	7.59698	19.7732	11.6126	28.6592	14.1526	1.02375	0.0126029	0.695964	Gm35585	3	127861599	127865261	+	1570	lincRNA	predicted gene, 35585 [Source:MGI Symbol;Acc:MGI:5594744]	-	45	26	30	18	16	6	18	18	1.07656	0.98505	1.19215	0.675419	0.60419	0.260387	0.677725	0.398024
ENSMUSG00000020429	25.8255	1.10537	9.27516	5.47385	88.1386	22.7909	49.4329	5.80632	10.42	41.5422	-1.957	0.012801	0.704693	Igfbp1	11	7197782	7202546	+	1525	protein_coding	insulin-like growth factor binding protein 1 [Source:MGI Symbol;Acc:MGI:96436]	-	37	1	8	5	80	18	45	9	0.911288	0.0390045	0.327287	0.193153	3.11009	0.80421	1.74431	0.204884
ENSMUSG00000026519	871.784	888.716	912.444	788.234	795.45	698.922	684.371	718.694	865.295	724.359	0.25638	0.0128917	0.706368	Tmem63a	1	180942344	180975112	+	4492	protein_coding	transmembrane protein 63a [Source:MGI Symbol;Acc:MGI:2384789]	-	1249	804	787	720	722	552	623	1114	10.4435	10.6464	10.9306	9.44263	9.52908	8.37272	8.1984	8.60957
ENSMUSG00000029370	977.878	1084.37	890.415	1104.62	772.314	821.74	645.923	943.205	1014.32	795.796	0.347985	0.0129116	0.706368	Rassf6	5	90603076	90640657	-	4260	protein_coding	Ras association (RalGDS/AF-6) domain family member 6 [Source:MGI Symbol;Acc:MGI:1920496]	-	1401	981	768	1009	701	649	588	1462	12.3524	13.6976	11.2476	13.9535	9.75577	10.3801	8.15922	11.9144
ENSMUSG00000036225	1549.53	1409.35	1634.75	1826.08	1863.03	2168.94	1751.02	2105.76	1604.92	1972.19	-0.29771	0.0129954	0.708755	Kctd1	18	14968685	15151446	-	3587	protein_coding	potassium channel tetramerisation domain containing 1 [Source:MGI Symbol;Acc:MGI:1918269]	-	2220	1275	1410	1668	1691	1713	1594	3264	23.2459	21.1428	24.5243	27.3946	27.949	32.5382	26.2687	31.5904
ENSMUSG00000027611	13.2617	13.2644	10.4346	12.0425	5.50866	5.06465	5.49254	1.93544	12.2508	4.50032	1.51266	0.0130893	0.711673	Procr	2	155751117	155755471	+	2031	protein_coding	protein C receptor, endothelial [Source:MGI Symbol;Acc:MGI:104596]	-	19	12	9	11	5	4	5	3	0.351372	0.351444	0.276466	0.319068	0.145953	0.134189	0.145526	0.0512799
ENSMUSG00000016664	7312.1	6905.24	7664.76	6650.73	5775.28	6007.94	5751.79	6732.76	7133.21	6066.94	0.233252	0.0131714	0.71393	Pacsin2	15	83375607	83464606	-	4908	protein_coding	protein kinase C and casein kinase substrate in neurons 2 [Source:MGI Symbol;Acc:MGI:1345153]	-	10476	6247	6611	6075	5242	4745	5236	10436	80.1705	75.7097	84.0372	72.9192	63.3207	65.8717	63.0632	73.8186
ENSMUSG00000035504	232.429	215.547	252.748	211.291	247.89	296.282	368	284.51	228.004	299.171	-0.390701	0.0132666	0.716885	Reep6	10	80329953	80336441	+	2506	protein_coding	receptor accessory protein 6 [Source:MGI Symbol;Acc:MGI:1917585]	-	333	195	218	193	225	234	335	441	4.99099	4.62848	5.42731	4.53708	5.32298	6.36212	7.90214	6.10933
ENSMUSG00000038459	2936.43	2852.96	3204.57	3198.92	2530.68	2676.67	2627.63	2726.39	3048.22	2640.34	0.206672	0.013413	0.72182	Abhd17c	7	84109356	84151893	-	4606	protein_coding	abhydrolase domain containing 17C [Source:MGI Symbol;Acc:MGI:1917428]	-	4207	2581	2764	2922	2297	2114	2392	4226	34.3062	33.331	37.4389	37.3729	29.5659	31.2715	30.6986	31.8524
ENSMUSG00000043993	91.4361	97.2724	91.5922	67.8757	219.245	101.293	149.397	94.8366	87.0441	141.193	-0.693171	0.0134596	0.72182	2900052L18Rik	11	120229802	120231585	-	1588	processed_transcript	RIKEN cDNA 2900052L18 gene [Source:MGI Symbol;Acc:MGI:1924085]	-	131	88	79	62	199	80	136	147	3.09845	3.29622	3.10374	2.30007	7.42944	3.43247	5.06255	3.21368
ENSMUSG00000078903	23.7315	24.3181	1.1594	7.66339	1.10173	3.79849	1.09851	5.80632	14.2181	2.95126	2.22396	0.0134873	0.72182	Gm14391	2	175191065	175206917	-	7822	protein_coding	predicted gene 14391 [Source:MGI Symbol;Acc:MGI:3709324]	zf-C2H2	34	22	1	7	1	3	1	9	0.163262	0.167297	0.00797611	0.0527206	0.00757941	0.0261319	0.00755724	0.0399449
ENSMUSG00000024044	1006.5	1124.16	1333.3	1026.89	712.821	999.003	798.616	971.592	1122.71	870.508	0.365658	0.0135593	0.72182	Epb41l3	17	69075683	69289989	+	11919	protein_coding	erythrocyte membrane protein band 4.1 like 3 [Source:MGI Symbol;Acc:MGI:103008]	-	1442	1017	1150	938	647	789	727	1506	4.54412	5.07535	6.01959	4.63621	3.21824	4.51029	3.60558	4.38653
ENSMUSG00000042712	1731	1403.82	1645.18	1787.76	1495.05	1367.46	1272.07	1281.91	1641.94	1354.12	0.279035	0.0135628	0.72182	Tceal9	X	136245079	136247139	+	1037	protein_coding	transcription elongation factor A like 9 [Source:MGI Symbol;Acc:MGI:109567]	-	2480	1270	1419	1633	1357	1080	1158	1987	89.8249	72.8466	85.3714	92.77	77.5808	70.9597	66.0101	66.5205
ENSMUSG00000073530	101.208	130.433	85.7952	107.287	114.58	160.803	136.215	227.092	106.181	159.672	-0.597245	0.0137023	0.727047	Pappa2	1	158711727	158980490	-	10294	protein_coding	pappalysin 2 [Source:MGI Symbol;Acc:MGI:3051647]	-	145	118	74	98	104	127	124	352	0.529063	0.68184	0.448494	0.560844	0.598966	0.840595	0.712063	1.18712
ENSMUSG00000030880	626.791	752.756	673.609	774.002	515.611	629.283	558.042	595.471	706.79	574.602	0.297007	0.0137848	0.72923	Polr3e	7	120917744	120947432	+	5024	protein_coding	polymerase (RNA) III (DNA directed) polypeptide E [Source:MGI Symbol;Acc:MGI:1349452]	-	898	681	581	707	468	497	508	923	6.71352	8.06273	7.21498	8.2903	5.52268	6.74022	5.97716	6.37806
ENSMUSG00000000320	323.167	305.082	371.006	260.555	242.381	287.419	222.997	195.48	314.953	237.069	0.416227	0.013829	0.729349	Alox12	11	70241457	70255353	-	4085	protein_coding	arachidonate 12-lipoxygenase [Source:MGI Symbol;Acc:MGI:87998]	-	463	276	320	238	220	227	203	303	4.25709	4.01885	4.88727	3.4323	3.19289	3.78618	2.93755	2.57506
ENSMUSG00000044098	216.376	203.388	244.632	189.395	254.5	295.016	271.332	262.575	213.448	270.856	-0.341769	0.0139048	0.729349	Rsbn1	3	103914120	103966636	+	6861	protein_coding	rosbin, round spermatid basic protein 1 [Source:MGI Symbol;Acc:MGI:2444993]	-	310	184	211	173	231	233	247	407	1.69706	1.5952	1.91869	1.48545	1.99608	2.31385	2.12809	2.05941
ENSMUSG00000106755	132.617	118.274	113.621	152.173	88.1386	100.027	72.5016	106.449	129.171	91.7791	0.488096	0.0139135	0.729349	Tpi-rs11	6	127183409	127183718	-	310	processed_pseudogene	triosephosphate isomerase related sequence 11 [Source:MGI Symbol;Acc:MGI:98799]	-	190	107	98	139	80	79	66	165	23.0206	20.5308	19.723	26.4152	15.2997	17.3633	12.5853	18.4781
ENSMUSG00000026315	113.074	128.223	159.997	99.6241	66.1039	91.1637	85.6837	99.3527	125.229	85.576	0.539529	0.0139527	0.729349	Serpinb8	1	107590006	107610484	+	4795	protein_coding	serine (or cysteine) peptidase inhibitor, clade B, member 8 [Source:MGI Symbol;Acc:MGI:894657]	-	162	116	138	91	60	72	78	154	1.26897	1.43898	1.79556	1.11803	0.74185	1.02308	0.961583	1.11498
ENSMUSG00000112863	2.09396	2.21074	2.31879	5.47385	0	0	0	0	3.02433	0	4.03592	0.0141281	1	Gm19181	10	107061044	107061983	-	940	processed_pseudogene	predicted gene, 19181 [Source:MGI Symbol;Acc:MGI:5011366]	-	3	2	2	5	0	0	0	0	0.119872	0.126557	0.132743	0.313359	0	0	0	0
ENSMUSG00000029153	1080.48	882.084	1160.55	974.345	802.061	833.135	604.18	922.56	1024.37	790.484	0.372772	0.0141729	0.737901	Ociad2	5	73322199	73341028	-	2722	protein_coding	OCIA domain containing 2 [Source:MGI Symbol;Acc:MGI:1916377]	-	1548	798	1001	890	728	658	550	1430	21.3603	17.4381	22.9432	19.262	15.8561	16.4704	11.9442	18.2383
ENSMUSG00000047878	592.59	582.529	602.885	544.101	1038.93	636.88	595.392	864.497	580.526	783.926	-0.43442	0.0142001	0.737901	A4galt	15	83226722	83251774	-	2278	protein_coding	alpha 1,4-galactosyltransferase [Source:MGI Symbol;Acc:MGI:3512453]	-	849	527	520	497	943	503	542	1340	13.9984	13.7607	14.2416	12.853	24.5421	15.0446	14.0646	20.4215
ENSMUSG00000068587	924.133	961.671	939.11	975.44	1009.19	1301.62	1089.72	1159.33	950.088	1139.96	-0.26278	0.0143361	0.74166	Mgam	6	40628831	40769123	+	8704	protein_coding	maltase-glucoamylase [Source:MGI Symbol;Acc:MGI:1203495]	-	1324	870	810	891	916	1028	992	1797	5.71338	5.94545	5.80597	6.03058	6.23921	8.04713	6.73711	7.16746
ENSMUSG00000022489	235.919	197.861	221.444	270.408	358.063	314.008	249.361	297.413	231.408	304.711	-0.395451	0.0143566	0.74166	Pde1b	15	103503034	103530052	+	5396	protein_coding	phosphodiesterase 1B, Ca2+-calmodulin dependent [Source:MGI Symbol;Acc:MGI:97523]	-	338	179	191	247	325	248	227	461	2.35271	1.97318	2.20836	2.69665	3.57079	3.13146	2.48676	2.96596
ENSMUSG00000094526	0	0	0	0	1.10173	0	6.59105	8.38691	0	4.01992	-4.48244	0.0144042	1	Gm21451	14	69390854	69480287	+	2775	unprocessed_pseudogene	predicted gene, 21451 [Source:MGI Symbol;Acc:MGI:5434806]	-	0	0	0	0	1	0	6	13	0	0	0	0	0.0213644	0	0.127811	0.162636
ENSMUSG00000031090	495.57	439.937	339.703	361.274	268.823	296.282	337.242	342.573	409.121	311.23	0.39543	0.0144478	0.744186	Nadsyn1	7	143795584	143822849	-	3306	protein_coding	NAD synthetase 1 [Source:MGI Symbol;Acc:MGI:1926164]	-	710	398	293	330	244	234	307	531	8.06639	7.16085	5.52934	5.88046	4.37563	4.82259	5.48929	5.57607
ENSMUSG00000027487	299.436	252.024	207.532	296.683	164.158	183.594	222.997	214.834	263.919	196.396	0.426209	0.0145562	0.747234	Cdk5rap1	2	154335380	154373010	-	3434	protein_coding	CDK5 regulatory subunit associated protein 1 [Source:MGI Symbol;Acc:MGI:1914221]	-	429	228	179	271	149	145	203	333	4.69225	3.94929	3.25208	4.6491	2.5724	2.87697	3.49443	3.36651
ENSMUSG00000027983	396.456	390.195	328.109	503.594	333.825	300.081	293.302	322.574	404.588	312.445	0.371926	0.0145918	0.747234	Cyp2u1	3	131288441	131303227	-	5242	protein_coding	cytochrome P450, family 2, subfamily u, polypeptide 1 [Source:MGI Symbol;Acc:MGI:1918769]	-	568	353	283	460	303	237	267	500	4.06982	4.00555	3.3682	5.16965	3.42688	3.08048	3.01089	3.31138
ENSMUSG00000024900	9667.8	9317.15	9820.08	7868.11	11000.8	10870	10072.2	11679.7	9168.28	10905.7	-0.250399	0.0146907	0.750119	Cpt1a	19	3323301	3385732	+	4300	protein_coding	carnitine palmitoyltransferase 1a, liver [Source:MGI Symbol;Acc:MGI:1098296]	-	13851	8429	8470	7187	9985	8585	9169	18104	120.986	116.598	122.892	98.4645	137.668	136.031	126.048	146.165
ENSMUSG00000085465	18.1476	22.1074	13.9127	8.75816	28.645	34.1864	30.7582	27.0962	15.7315	30.1715	-0.922227	0.0147546	0.751205	Gm15347	8	12860358	12877344	-	385	antisense	predicted gene 15347 [Source:MGI Symbol;Acc:MGI:3705310]	-	26	20	12	8	26	27	28	42	2.53651	3.08997	1.9446	1.22414	4.00374	4.77826	4.29911	3.78726
ENSMUSG00000024187	3772.61	3275.21	3865.42	3864.54	3402.15	3148.95	2846.24	3088.96	3694.45	3121.57	0.243231	0.0148565	0.754213	Fam234a	17	26211822	26244223	-	3981	protein_coding	family with sequence similarity 234, member A [Source:MGI Symbol;Acc:MGI:2146854]	-	5405	2963	3334	3530	3088	2487	2591	4788	50.995	44.2715	52.2495	52.2376	45.9874	42.5648	38.473	41.754
ENSMUSG00000031112	217.772	231.022	228.401	222.238	283.145	258.297	296.597	270.317	224.858	277.089	-0.302729	0.0150446	0.76157	Stk26	X	50841047	50893097	+	5271	protein_coding	serine/threonine kinase 26 [Source:MGI Symbol;Acc:MGI:1917665]	-	312	209	197	203	257	204	270	419	2.22324	2.35851	2.33175	2.26884	2.89064	2.63696	3.02797	2.75967
ENSMUSG00000067878	8.37583	3.31611	1.1594	7.66339	22.0346	10.1293	16.4776	12.2578	5.12868	15.2248	-1.51654	0.0151161	0.762995	Map7d3	X	56797858	56822326	-	2891	protein_coding	MAP7 domain containing 3 [Source:MGI Symbol;Acc:MGI:2445051]	-	12	3	1	7	20	8	15	19	0.155904	0.0617245	0.0215805	0.142643	0.410143	0.188542	0.306707	0.228161
ENSMUSG00000016487	1076.29	1187.17	1232.44	960.113	1280.21	1307.95	1415.98	1347.71	1114	1337.96	-0.265049	0.0152067	0.763475	Ppfibp1	6	146888487	147032025	+	11135	protein_coding	PTPRF interacting protein, binding protein 1 (liprin beta 1) [Source:MGI Symbol;Acc:MGI:1914783]	-	1542	1074	1063	877	1162	1033	1289	2089	5.20137	5.73718	5.95596	4.63991	6.18685	6.32087	6.84295	6.51305
ENSMUSG00000030790	550.013	529.472	677.087	487.173	384.504	381.115	454.783	510.311	560.936	432.678	0.370145	0.0152564	0.763475	Adm	7	110627661	110629820	+	1619	protein_coding	adrenomedullin [Source:MGI Symbol;Acc:MGI:108058]	-	788	479	584	445	349	301	414	791	18.2811	17.5984	22.5048	16.1925	12.78	12.6674	15.1159	16.9616
ENSMUSG00000029821	106.792	98.3778	81.1577	78.8234	154.242	115.221	155.988	103.224	91.2877	132.169	-0.521873	0.0152751	0.763475	Gsdme	6	50188888	50263862	-	12742	protein_coding	gasdermin E [Source:MGI Symbol;Acc:MGI:1889850]	-	153	89	70	72	140	91	142	160	0.451001	0.415467	0.342744	0.332886	0.651394	0.486599	0.658767	0.435932
ENSMUSG00000032338	11.1678	13.2644	6.95637	9.85293	0	3.79849	3.29553	4.51603	10.3104	2.90251	1.78632	0.015299	0.763475	Hcn4	9	58823412	58863175	+	6118	protein_coding	hyperpolarization-activated, cyclic nucleotide-gated K+ 4 [Source:MGI Symbol;Acc:MGI:1298209]	-	16	12	6	9	0	3	3	7	0.0982278	0.116669	0.0611858	0.0866629	0	0.0334102	0.0289863	0.0397214
ENSMUSG00000021114	3462.01	3302.84	3888.61	4013.43	3186.21	3057.78	2681.46	3280.57	3666.72	3051.51	0.264404	0.0153552	0.764115	Atp6v1d	12	78840725	78861638	-	4602	protein_coding	ATPase, H+ transporting, lysosomal V1 subunit D [Source:MGI Symbol;Acc:MGI:1921084]	-	4960	2988	3354	3666	2892	2415	2441	5085	40.4817	38.6206	45.47	46.9295	37.2568	35.7551	31.3547	38.3602
ENSMUSG00000004267	61.4227	35.3718	59.1291	56.928	41.8658	20.2586	26.3642	35.4831	53.2129	30.9929	0.770754	0.015416	0.764979	Eno2	6	124760053	124769673	-	4705	protein_coding	enolase 2, gamma neuronal [Source:MGI Symbol;Acc:MGI:95394]	-	88	32	51	52	38	16	24	55	0.702501	0.404553	0.676269	0.651094	0.478826	0.231701	0.301531	0.405825
ENSMUSG00000101517	43.9731	64.1114	40.5788	61.3071	103.563	77.2359	65.9105	74.8371	52.4926	80.3866	-0.61872	0.0155381	0.768872	4732465J04Rik	10	95746077	95797236	+	3302	lincRNA	RIKEN cDNA 4732465J04 gene [Source:MGI Symbol;Acc:MGI:3041208]	-	63	58	35	56	94	61	60	116	0.716617	1.04481	0.661302	0.999105	1.68773	1.25869	1.07413	1.2196
ENSMUSG00000024430	26.5235	27.6342	27.8255	31.7483	17.6277	15.194	16.4776	14.1932	28.4329	15.8731	0.846236	0.0156278	0.771148	Cabyr	18	12741324	12755146	+	2160	protein_coding	calcium-binding tyrosine-(Y)-phosphorylation regulated (fibrousheathin 2) [Source:MGI Symbol;Acc:MGI:1918382]	-	38	25	24	29	16	12	15	22	0.660775	0.688447	0.693212	0.790942	0.439157	0.378525	0.410505	0.353594
ENSMUSG00000057835	132.617	109.431	93.911	136.846	100.258	70.9051	86.7822	76.7725	118.202	83.6794	0.504923	0.0156776	0.771444	Zfp119a	17	55864892	55878930	-	2018	protein_coding	zinc finger protein 119a [Source:MGI Symbol;Acc:MGI:1345189]	zf-C2H2	190	99	81	125	91	56	79	119	3.53636	2.91809	2.50422	3.64913	2.67346	1.89075	2.31412	2.04721
ENSMUSG00000027466	1301.05	1154	1256.78	1298.4	1055.46	1016.73	1183.09	930.947	1252.56	1046.56	0.261064	0.0159719	0.777885	Rbck1	2	152316334	152332653	-	4601	protein_coding	RanBP-type and C3HC4-type zinc finger containing 1 [Source:MGI Symbol;Acc:MGI:1344372]	-	1864	1044	1084	1186	958	803	1077	1443	15.2166	13.4969	14.6989	15.1856	12.3443	11.8913	13.8371	10.8881
ENSMUSG00000023169	168.913	197.861	264.342	201.438	106.868	196.255	138.412	138.707	208.138	145.06	0.521331	0.015978	0.777885	Slc38a1	15	96571418	96642913	-	17236	protein_coding	solute carrier family 38, member 1 [Source:MGI Symbol;Acc:MGI:2145895]	-	242	179	228	184	97	155	126	215	0.527355	0.617733	0.825291	0.6289	0.333648	0.61272	0.43213	0.43305
ENSMUSG00000055897	600.966	603.531	565.785	548.48	891.301	645.743	765.66	623.212	579.69	731.479	-0.333643	0.0159791	0.777885	Ppp4r1l-ps	2	173579320	173659640	-	12025	transcribed_unprocessed_pseudogene	protein phosphatase 4, regulatory subunit 1-like, pseudogene [Source:MGI Symbol;Acc:MGI:1924560]	-	861	546	488	501	809	510	697	966	2.68932	2.7008	2.53188	2.45444	3.98857	2.8897	3.42632	2.78887
ENSMUSG00000001763	868.992	977.146	940.269	1010.47	1099.53	1074.97	1076.54	1244.49	949.22	1123.88	-0.246779	0.0160423	0.777885	Tspan33	6	29694222	29718559	+	5195	protein_coding	tetraspanin 33 [Source:MGI Symbol;Acc:MGI:1919012]	-	1245	884	811	923	998	849	980	1929	9.00135	10.1216	9.73967	10.4669	11.3893	11.135	11.1512	12.8909
ENSMUSG00000045934	242.899	295.133	309.558	234.281	301.875	353.259	385.576	341.928	270.468	345.66	-0.356717	0.0160738	0.777885	Mtmr11	3	96162004	96171718	+	3780	protein_coding	myotubularin related protein 11 [Source:MGI Symbol;Acc:MGI:2652817]	-	348	267	267	214	274	279	351	530	3.45789	4.2015	4.40685	3.3352	4.29746	5.02897	5.48904	4.86766
ENSMUSG00000028716	8148.98	7100.89	8402.14	8355.28	7398.13	6023.14	6796.47	6787.59	8001.82	6751.33	0.245072	0.0160776	0.777885	Pdzk1ip1	4	115088708	115093899	+	1778	protein_coding	PDZK1 interacting protein 1 [Source:MGI Symbol;Acc:MGI:1914432]	-	11675	6424	7247	7632	6715	4757	6187	10521	246.632	214.911	254.294	252.876	223.907	182.292	205.698	205.429
ENSMUSG00000028542	101.906	119.38	108.983	100.719	154.242	110.156	157.087	161.287	107.747	145.693	-0.444698	0.0161176	0.777885	Slc6a9	4	117834506	117875198	+	5141	protein_coding	solute carrier family 6 (neurotransmitter transporter, glycine), member 9 [Source:MGI Symbol;Acc:MGI:95760]	-	146	108	94	92	140	87	143	250	1.06667	1.24957	1.14075	1.05424	1.61448	1.15302	1.64426	1.68822
ENSMUSG00000034532	38.3892	50.847	59.1291	75.5391	115.682	74.7036	80.1911	78.0628	55.9761	87.1599	-0.649083	0.0161873	0.779112	Fbxo16	14	65266618	65323973	+	3970	protein_coding	F-box protein 16 [Source:MGI Symbol;Acc:MGI:1354706]	-	55	46	51	69	105	59	73	121	0.520351	0.68921	0.801472	1.0239	1.56802	1.01258	1.08696	1.05811
ENSMUSG00000097887	67.7046	46.4255	57.9698	60.2123	150.937	93.6961	63.7135	74.1919	58.078	95.6347	-0.709596	0.0163011	0.781552	Gm26542	11	50236953	50288839	+	1478	antisense	predicted gene, 26542 [Source:MGI Symbol;Acc:MGI:5477036]	-	97	42	50	55	137	74	58	115	2.46502	1.69028	2.11059	2.19224	5.4954	3.41133	2.31971	2.70122
ENSMUSG00000043262	215.678	204.493	272.458	241.944	291.959	350.727	258.149	306.445	233.643	301.82	-0.371096	0.0163267	0.781552	Uevld	7	46923216	46958527	-	7549	protein_coding	UEV and lactate/malate dehyrogenase domains [Source:MGI Symbol;Acc:MGI:1860490]	-	309	185	235	221	265	277	235	475	1.53742	1.4577	1.94217	1.72466	2.08118	2.5001	1.84018	2.18444
ENSMUSG00000029867	40.4832	30.9503	32.4631	16.4215	73.816	62.042	41.7433	39.9991	30.0795	54.4001	-0.832014	0.0164722	0.786381	Llcfc1	6	41684431	41685717	+	741	protein_coding	LLLL and CFNLAS motif containing 1 [Source:MGI Symbol;Acc:MGI:1923856]	-	58	28	28	15	67	49	38	62	2.93991	2.24763	2.35748	1.19254	5.36056	4.50552	3.03142	2.90476
ENSMUSG00000028885	5.58388	6.63221	6.95637	3.28431	1.10173	2.53233	0	0	5.61419	0.908514	2.83064	0.016611	0.789936	Smpdl3b	4	132732966	132757252	-	2006	protein_coding	sphingomyelin phosphodiesterase, acid-like 3B [Source:MGI Symbol;Acc:MGI:1916022]	-	8	6	6	3	1	2	0	0	0.14979	0.177912	0.186608	0.088103	0.0295544	0.0679307	0	0
ENSMUSG00000006777	83.0603	90.6402	126.374	38.3169	55.0866	44.3157	56.0239	39.9991	84.5979	48.8563	0.795311	0.0166364	0.789936	Krt23	11	99477974	99493137	-	1565	protein_coding	keratin 23 [Source:MGI Symbol;Acc:MGI:2148866]	-	119	82	109	35	50	35	51	62	2.85599	3.11662	4.34531	1.31751	1.89413	1.52377	1.92636	1.37535
ENSMUSG00000017314	193.342	204.493	237.676	218.954	256.704	306.411	229.588	305.155	213.616	274.464	-0.367042	0.0167446	0.792938	Mpp2	11	102057015	102088515	-	4807	protein_coding	membrane protein, palmitoylated 2 (MAGUK p55 subfamily member 2) [Source:MGI Symbol;Acc:MGI:1858257]	-	277	185	205	200	233	242	209	473	2.16436	2.28919	2.66066	2.45107	2.87366	3.43011	2.57012	3.41604
ENSMUSG00000068854	328.751	273.026	310.718	291.209	220.346	203.852	214.209	287.091	300.926	231.375	0.37241	0.016863	0.794359	Hist2h2be	3	96221119	96223738	+	2620	protein_coding	histone cluster 2, H2be [Source:MGI Symbol;Acc:MGI:2448415]	-	471	247	268	266	200	161	195	445	6.75217	5.60764	6.38179	5.98109	4.52566	4.18689	4.39961	5.89651
ENSMUSG00000090608	0	1.10537	1.1594	2.18954	6.61039	8.86314	2.19702	7.09662	1.11358	6.19179	-2.58487	0.0168648	0.794359	Gm17200	9	123678096	123701046	+	2022	lincRNA	predicted gene 17200 [Source:MGI Symbol;Acc:MGI:4938027]	-	0	1	1	2	6	7	2	11	0	0.0294173	0.0308552	0.0582706	0.175923	0.235876	0.0584695	0.188863
ENSMUSG00000111447	2.09396	3.31611	0	0	12.1191	5.06465	4.39403	7.74177	1.35252	7.32988	-2.38507	0.0170073	0.798933	Gm48249	10	20267049	20286647	-	1165	antisense	predicted gene, 48249 [Source:MGI Symbol;Acc:MGI:6097661]	-	3	3	0	0	11	4	4	12	0.0967207	0.153172	0	0	0.559784	0.233938	0.202962	0.357595
ENSMUSG00000052430	672.858	720.7	870.706	507.973	458.32	602.694	394.365	570.955	693.059	506.583	0.451177	0.0171844	0.805107	Bmpr1b	3	141837136	142169425	-	5962	protein_coding	bone morphogenetic protein receptor, type 1B [Source:MGI Symbol;Acc:MGI:107191]	-	964	652	751	464	416	476	359	885	6.07308	6.50489	7.85881	4.58486	4.13671	5.43979	3.55945	5.15332
ENSMUSG00000086243	789.422	808.024	1102.58	659.052	478.152	763.496	478.95	689.017	839.771	602.404	0.478434	0.0172969	0.806896	Gm12121	11	34141827	34143421	+	500	lincRNA	predicted gene 12121 [Source:MGI Symbol;Acc:MGI:3651988]	-	1131	731	951	602	434	603	436	1068	84.9604	86.9625	118.664	70.9295	51.4604	82.1702	51.5463	74.1545
ENSMUSG00000063902	730.093	850.028	820.852	664.525	596.037	688.793	562.436	647.728	766.375	623.748	0.296244	0.0173142	0.806896	Gm7964	7	83755904	83757281	+	1378	processed_pseudogene	predicted gene 7964 [Source:MGI Symbol;Acc:MGI:3646150]	-	1046	769	708	607	541	544	512	1004	28.5106	33.1942	32.0548	25.9501	23.2756	26.8978	21.9635	25.2942
ENSMUSG00000036473	1006.5	868.82	1161.71	766.339	781.128	733.108	648.12	810.95	950.842	743.327	0.354397	0.0173964	0.808591	Tbc1d24	17	24175431	24209387	-	13362	protein_coding	TBC1 domain family, member 24 [Source:MGI Symbol;Acc:MGI:2443456]	-	1442	786	1002	700	709	579	590	1257	4.05338	3.49893	4.67848	3.08622	3.14578	2.95239	2.61013	3.26588
ENSMUSG00000037982	0	0	1.1594	1.09477	4.40693	8.86314	3.29553	2.58059	0.563541	4.78655	-3.20915	0.0174447	1	Gm9725	8	81013576	81061195	+	2860	antisense	predicted gene 9725 [Source:MGI Symbol;Acc:MGI:3646552]	-	0	0	1	1	4	7	3	4	0	0	0.0218144	0.0205984	0.0829177	0.166763	0.0620063	0.0485546
ENSMUSG00000033684	759.408	717.384	793.026	709.411	676.463	617.888	606.377	633.535	744.807	633.566	0.233382	0.0175301	0.812356	Qsox1	1	155776029	155812889	-	8291	protein_coding	quiescin Q6 sulfhydryl oxidase 1 [Source:MGI Symbol;Acc:MGI:1330818]	-	1088	649	684	648	614	488	552	982	4.92885	4.6561	5.14705	4.60435	4.39051	4.01033	3.93562	4.11188
ENSMUSG00000093734	3.48993	3.31611	6.95637	2.18954	17.6277	8.86314	18.6746	5.16118	3.98799	12.5817	-1.65522	0.0176068	0.812356	Gm25082	11	51270435	51270689	+	255	misc_RNA	predicted gene, 25082 [Source:MGI Symbol;Acc:MGI:5454859]	-	5	3	6	2	16	7	17	8	0.736468	0.699787	1.46798	0.462051	3.71992	1.87036	3.94085	1.08915
ENSMUSG00000091191	9.7718	7.73758	16.2315	16.4215	5.50866	2.53233	5.49254	4.51603	12.5406	4.51239	1.45265	0.0176949	0.812356	Gm17334	11	53772281	53773187	-	907	protein_coding	predicted gene, 17334 [Source:MGI Symbol;Acc:MGI:4936968]	-	14	7	14	15	5	2	5	7	0.579755	0.459066	0.963007	0.974281	0.326826	0.150241	0.325869	0.267933
ENSMUSG00000101451	1.39597	2.21074	0	2.18954	7.71212	10.1293	3.29553	6.45147	1.44906	6.89711	-2.23408	0.0177125	0.812356	Gm29430	6	52183110	52189925	+	2015	antisense	predicted gene 29430 [Source:MGI Symbol;Acc:MGI:5580136]	-	2	2	0	2	7	8	3	10	0.0372803	0.0590391	0	0.058473	0.205957	0.270509	0.088009	0.17229
ENSMUSG00000110331	231.033	189.018	222.604	263.84	177.379	162.069	164.776	193.544	226.624	174.442	0.372901	0.0178188	0.812356	Nudc-ps1	8	29286431	29286981	-	551	processed_pseudogene	nuclear distribution gene C homolog (Aspergillus), pseudogene 1 [Source:MGI Symbol;Acc:MGI:2142657]	-	331	171	192	241	161	128	150	300	22.5632	18.4599	21.7399	25.7671	17.3232	15.828	16.0924	18.9019
ENSMUSG00000060260	335.033	350.402	346.659	389.738	284.247	277.29	305.385	299.993	355.458	291.729	0.281423	0.0178471	0.812356	Pwwp2b	7	139248482	139269903	+	5963	protein_coding	PWWP domain containing 2B [Source:MGI Symbol;Acc:MGI:2142008]	-	480	317	299	356	258	219	278	465	3.02343	3.16212	3.12835	3.51711	2.56512	2.50234	2.75588	2.70723
ENSMUSG00000044252	1804.29	1746.48	1928.07	1941.03	1501.66	1697.92	1363.25	1674.8	1854.97	1559.41	0.249736	0.0178558	0.812356	Osbpl1a	18	12755314	12941841	-	7392	protein_coding	oxysterol binding protein-like 1A [Source:MGI Symbol;Acc:MGI:1927551]	-	2585	1580	1663	1773	1363	1341	1241	2596	13.1348	12.7139	14.0359	14.1302	10.9317	12.3604	9.92409	12.1921
ENSMUSG00000024030	152.859	202.282	199.416	140.131	229.16	287.419	197.732	225.802	173.672	235.028	-0.437617	0.0178938	0.812356	Abcg1	17	31057698	31115777	+	4066	protein_coding	ATP binding cassette subfamily G member 1 [Source:MGI Symbol;Acc:MGI:107704]	-	219	183	172	128	208	227	180	350	2.02302	2.67712	2.63919	1.85457	3.03284	3.80387	2.61689	2.98839
ENSMUSG00000039313	14.6577	14.3698	22.0285	16.4215	38.5606	24.0571	23.0687	36.7734	16.8694	30.6149	-0.883284	0.0179038	0.812356	AF529169	9	89587216	89623125	-	7268	protein_coding	cDNA sequence AF529169 [Source:MGI Symbol;Acc:MGI:2667167]	-	21	13	19	15	35	19	21	57	0.108525	0.106393	0.163098	0.121584	0.2855	0.178117	0.170799	0.272268
ENSMUSG00000016624	23.0335	33.1611	32.4631	47.0751	49.5779	64.5743	60.418	45.8055	33.9332	55.0939	-0.706171	0.0179715	0.812356	Phf21b	15	84785381	84856049	-	4264	protein_coding	PHD finger protein 21B [Source:MGI Symbol;Acc:MGI:2443812]	-	33	30	28	43	45	51	55	71	0.290684	0.418493	0.409685	0.594089	0.625675	0.814929	0.762476	0.578066
ENSMUSG00000043144	3620.45	3427.75	8573.73	2705.18	2354.4	2717.19	1832.31	2634.78	4581.78	2384.67	0.942021	0.0179847	0.812356	Aqp6	15	99601400	99605477	+	2423	protein_coding	aquaporin 6 [Source:MGI Symbol;Acc:MGI:1341204]	-	5187	3101	7395	2471	2137	2146	1668	4084	80.4057	76.126	190.412	60.0786	52.2883	60.3453	40.6934	58.5152
ENSMUSG00000035694	15.3557	7.73758	6.95637	12.0425	48.4762	7.59698	23.0687	26.451	10.523	26.3982	-1.30999	0.0180417	0.812844	Caps2	10	112163621	112216555	+	3422	protein_coding	calcyphosphine 2 [Source:MGI Symbol;Acc:MGI:2441980]	-	22	7	6	11	44	6	21	41	0.241472	0.121675	0.109391	0.189371	0.7623	0.119464	0.362761	0.415949
ENSMUSG00000027004	74.6845	56.3738	64.9261	42.696	58.3918	103.825	127.427	91.6109	59.6701	95.3138	-0.666506	0.0181164	0.81285	Frzb	2	80411970	80447625	-	3237	protein_coding	frizzled-related protein [Source:MGI Symbol;Acc:MGI:892032]	-	107	51	56	39	53	82	116	142	1.24155	0.937156	1.07933	0.709777	0.970703	1.72599	2.11834	1.52294
ENSMUSG00000032715	25.1275	22.1074	15.0721	2.18954	46.2727	34.1864	50.5314	22.5802	16.1241	38.3927	-1.22616	0.0181341	0.81285	Trib3	2	152337422	152344032	-	2125	protein_coding	tribbles pseudokinase 3 [Source:MGI Symbol;Acc:MGI:1345675]	-	36	20	13	2	42	27	46	35	0.636308	0.559829	0.381675	0.0554461	1.17177	0.865709	1.27962	0.571802
ENSMUSG00000024800	113.772	103.905	105.505	104.003	76.0195	84.8329	84.5852	74.1919	106.796	79.9074	0.427898	0.0181903	0.813298	Rpp30	19	36083716	36104772	+	1155	protein_coding	ribonuclease P/MRP 30 subunit [Source:MGI Symbol;Acc:MGI:1859683]	-	163	94	91	95	69	67	77	115	5.30065	4.84095	4.91551	4.84554	3.54177	3.95239	3.94085	3.45662
ENSMUSG00000032193	783.838	646.641	854.474	683.136	432.981	710.317	439.403	621.277	742.022	550.995	0.4294	0.0182735	0.814015	Ldlr	9	21723483	21749919	+	9622	protein_coding	low density lipoprotein receptor [Source:MGI Symbol;Acc:MGI:96765]	-	1123	585	737	624	393	561	400	963	4.38367	3.61639	4.77871	3.82049	2.42148	3.97251	2.4574	3.47454
ENSMUSG00000049907	252.671	184.597	191.3	221.144	286.45	278.556	295.499	241.93	212.428	275.609	-0.366011	0.0183076	0.814015	Rasl11b	5	74195286	74199481	+	2161	protein_coding	RAS-like, family 11, member B [Source:MGI Symbol;Acc:MGI:1916189]	-	362	167	165	202	260	220	269	375	6.29184	4.5967	4.76363	5.50677	7.133	6.93641	7.35831	6.02438
ENSMUSG00000019978	935.301	971.619	1506.05	770.718	637.903	840.732	705.242	841.272	1045.92	756.287	0.466705	0.0183449	0.814015	Epb41l2	10	25359798	25523519	+	11843	protein_coding	erythrocyte membrane protein band 4.1 like 2 [Source:MGI Symbol;Acc:MGI:103009]	-	1340	879	1299	704	579	664	642	1304	4.24978	4.41481	6.84315	3.50196	2.89848	3.82009	3.20445	3.82254
ENSMUSG00000041679	67.7046	45.3201	76.5201	51.4542	107.97	68.3728	114.245	79.3531	60.2497	92.4851	-0.613247	0.0186417	0.825106	Lrrc29	8	105312265	105326278	-	3958	protein_coding	leucine rich repeat containing 29 [Source:MGI Symbol;Acc:MGI:2443262]	-	97	41	66	47	98	54	104	123	0.920492	0.616159	1.04034	0.699556	1.46792	0.929576	1.55324	1.07886
ENSMUSG00000003849	801.287	665.432	918.241	782.761	707.312	567.241	638.233	645.792	791.93	639.645	0.307232	0.0186975	0.825501	Nqo1	8	107388225	107403206	-	1553	protein_coding	NAD(P)H dehydrogenase, quinone 1 [Source:MGI Symbol;Acc:MGI:103187]	-	1148	602	792	715	642	448	581	1001	27.7648	23.0574	31.8172	27.1228	24.5085	19.655	22.1149	22.3768
ENSMUSG00000022816	522.791	561.527	394.194	303.251	294.162	291.217	415.236	243.22	445.441	310.959	0.52198	0.0187554	0.825987	Fstl1	16	37776873	37836514	+	4914	protein_coding	follistatin-like 1 [Source:MGI Symbol;Acc:MGI:102793]	-	749	508	340	277	267	230	378	377	5.72493	6.14912	4.31671	3.32082	3.22129	3.18904	4.54713	2.66344
ENSMUSG00000021594	175.892	176.859	179.706	168.595	134.411	138.012	128.525	149.029	175.263	137.494	0.345105	0.0188691	0.828925	Srd5a1	13	69573449	69611442	-	2909	protein_coding	steroid 5 alpha-reductase 1 [Source:MGI Symbol;Acc:MGI:98400]	-	252	160	155	154	122	109	117	231	3.25372	3.2716	3.32427	3.11873	2.48639	2.55299	2.37751	2.7568
ENSMUSG00000034413	678.442	606.847	722.303	735.685	1024.61	711.584	805.207	885.142	685.819	856.636	-0.322038	0.0189707	0.831313	Neurl1b	17	26414829	26446349	+	6331	protein_coding	neuralized E3 ubiquitin protein ligase 1B [Source:MGI Symbol;Acc:MGI:3643092]	-	972	549	623	672	930	562	733	1372	5.76657	5.15804	6.13938	6.25313	8.70891	6.04827	6.84404	7.52347
ENSMUSG00000045316	1797.31	1765.27	1940.83	2205.96	1546.83	1637.15	1610.41	1710.93	1927.34	1626.33	0.244022	0.0190188	0.831351	Fahd1	17	24848896	24850302	-	1407	protein_coding	fumarylacetoacetate hydrolase domain containing 1 [Source:MGI Symbol;Acc:MGI:1915886]	-	2575	1597	1674	2015	1404	1293	1466	2652	68.7396	67.5142	74.2284	84.3687	59.1598	62.614	61.5915	65.4358
ENSMUSG00000018581	105.396	63.006	47.5352	48.1699	109.071	124.084	98.8658	91.6109	66.0267	105.908	-0.659418	0.0191703	0.833803	Dnah11	12	117877982	118199043	-	14458	protein_coding	dynein, axonemal, heavy chain 11 [Source:MGI Symbol;Acc:MGI:1100864]	-	151	57	41	44	99	98	90	142	0.392277	0.234504	0.176923	0.179285	0.405957	0.461833	0.367972	0.34097
ENSMUSG00000041895	469.046	376.931	351.297	372.222	686.379	460.883	526.186	421.281	392.374	523.682	-0.412164	0.0192914	0.833803	Wipi1	11	109573331	109611967	-	4410	protein_coding	WD repeat domain, phosphoinositide interacting 1 [Source:MGI Symbol;Acc:MGI:1261864]	-	672	341	303	340	623	364	479	653	5.72341	4.59939	4.2866	4.54193	8.37535	5.6238	6.42063	5.14056
ENSMUSG00000042401	10.4698	17.6859	9.27516	8.75816	29.7468	27.8556	18.6746	18.0641	11.5473	23.5853	-1.02184	0.0192987	0.833803	Crtac1	19	42283037	42431783	-	2616	protein_coding	cartilage acidic protein 1 [Source:MGI Symbol;Acc:MGI:1920082]	-	15	16	8	8	27	22	17	28	0.215366	0.363803	0.190792	0.180158	0.611898	0.572996	0.384142	0.371584
ENSMUSG00000108037	1.39597	7.73758	8.11577	3.28431	12.1191	11.3955	12.0836	19.3544	5.13341	13.7381	-1.49625	0.0193078	0.833803	Gm44597	6	125039816	125051542	+	3634	processed_transcript	predicted gene 44597 [Source:MGI Symbol;Acc:MGI:5753173]	-	2	7	7	3	11	9	11	30	0.0206714	0.114577	0.120177	0.0486336	0.179457	0.168743	0.178932	0.286598
ENSMUSG00000031879	670.066	684.223	700.275	687.516	667.65	567.241	496.526	525.15	685.52	564.142	0.28228	0.0193115	0.833803	Fam96b	8	104639838	104641965	-	1076	protein_coding	family with sequence similarity 96, member B [Source:MGI Symbol;Acc:MGI:1915773]	-	960	619	604	628	606	448	452	814	33.5106	34.2187	35.0214	34.3833	33.3898	28.3683	24.8317	26.2632
ENSMUSG00000082820	26.5235	15.4752	24.3473	15.3268	48.4762	29.1217	38.4478	30.9671	20.4182	36.7532	-0.828006	0.0194963	0.839724	Gm13803	2	97949191	97949679	-	489	processed_pseudogene	predicted gene 13803 [Source:MGI Symbol;Acc:MGI:3651056]	-	38	14	21	14	44	23	35	48	2.91876	1.70296	2.67929	1.68663	5.33454	3.20469	4.23097	3.40776
ENSMUSG00000004031	17.4496	16.5805	1.1594	6.56862	2.20346	2.53233	4.39403	1.29029	10.4395	2.60503	2.06219	0.0195616	0.840483	Brinp2	1	158245269	158356326	-	8767	protein_coding	bone morphogenic protein/retinoic acid inducible neural-specific 2 [Source:MGI Symbol;Acc:MGI:2443333]	-	25	15	1	6	2	2	4	2	0.107106	0.101771	0.00711636	0.0403181	0.0135248	0.0155434	0.0269706	0.00791982
ENSMUSG00000047881	473.932	473.098	496.221	442.287	587.223	529.256	600.884	527.73	471.385	561.273	-0.250722	0.0197042	0.842811	Rell1	5	63908897	63968897	-	3856	protein_coding	RELT-like 1 [Source:MGI Symbol;Acc:MGI:2140767]	-	679	428	428	404	533	418	547	818	6.61388	6.60224	6.92493	6.17227	8.1949	7.38595	8.38554	7.36466
ENSMUSG00000096967	20.2416	39.7933	24.3473	22.9902	8.81386	20.2586	14.2806	10.9675	26.8431	13.5801	0.997853	0.0197115	0.842811	Gm26621	15	68334715	68337430	-	2716	processed_transcript	predicted gene, 26621 [Source:MGI Symbol;Acc:MGI:5477115]	-	29	36	21	21	8	16	13	17	0.401044	0.788419	0.48239	0.455502	0.174628	0.401381	0.28294	0.217298
ENSMUSG00000029513	1735.89	1244.65	1470.11	1260.08	2498.73	1775.16	1734.54	1534.81	1427.68	1885.81	-0.400237	0.0199569	0.851236	Prkab1	5	116013586	116024508	-	3066	protein_coding	protein kinase, AMP-activated, beta 1 non-catalytic subunit [Source:MGI Symbol;Acc:MGI:1336167]	-	2487	1126	1268	1151	2268	1402	1579	2379	30.4668	21.8449	25.8022	22.1158	43.8555	31.1561	30.4432	26.9376
ENSMUSG00000057286	1234.04	1343.02	1382	1177.97	1001.47	1004.07	1093.02	1205.78	1284.26	1076.08	0.25265	0.0200409	0.852755	St6galnac2	11	116675303	116694868	-	5790	protein_coding	ST6 (alpha-N-acetyl-neuraminyl-2,3-beta-galactosyl-1,3)-N-acetylgalactosaminide alpha-2,6-sialyltransferase 2 [Source:MGI Symbol;Acc:MGI:107553]	-	1768	1215	1192	1076	909	793	995	1869	11.4691	12.4819	12.8442	10.948	9.30762	9.33172	10.1584	11.2064
ENSMUSG00000029710	2170.74	2264.9	2343.14	2320.91	2556.02	2565.25	2551.84	2561.23	2274.92	2558.58	-0.170156	0.0201239	0.854222	Ephb4	5	137350109	137378669	+	4640	protein_coding	Eph receptor B4 [Source:MGI Symbol;Acc:MGI:104757]	-	3110	2049	2021	2120	2320	2026	2323	3970	25.1748	26.2669	27.1742	26.9165	29.6431	29.7501	29.5946	29.7036
ENSMUSG00000022304	152.161	80.6919	202.894	142.32	74.9178	108.89	104.358	88.3852	144.517	94.1378	0.621314	0.0202582	0.856819	Dpys	15	39768487	39857470	-	3743	protein_coding	dihydropyrimidinase [Source:MGI Symbol;Acc:MGI:1928679]	-	218	73	175	130	68	86	95	137	2.18756	1.16008	2.91694	2.04609	1.07707	1.56547	1.50032	1.27068
ENSMUSG00000043155	99.8119	82.9026	172.75	83.2025	66.1039	68.3728	43.9403	89.0303	109.667	66.8618	0.702057	0.0202823	0.856819	Hpdl	4	116819904	116821707	-	1804	protein_coding	4-hydroxyphenylpyruvate dioxygenase-like [Source:MGI Symbol;Acc:MGI:2444646]	-	143	75	149	76	60	54	40	138	2.97731	2.47292	5.15298	2.48186	1.97182	2.0395	1.3107	2.6557
ENSMUSG00000063628	97.02	98.3778	102.027	79.9182	88.1386	43.0495	56.0239	66.4502	94.3357	63.4155	0.566675	0.0205457	0.86587	Gm7665	18	16274648	16274944	-	297	processed_pseudogene	predicted pseudogene 7665 [Source:MGI Symbol;Acc:MGI:3645651]	-	139	89	88	73	80	34	51	103	17.5785	17.8245	18.4857	14.4799	15.9693	7.79991	10.1507	12.0397
ENSMUSG00000051984	76.7784	69.6382	82.317	78.8234	179.582	111.422	86.7822	90.3206	76.8893	117.027	-0.601224	0.0206141	0.866677	Sec31b	19	44516957	44545864	-	3950	protein_coding	Sec31 homolog B (S. cerevisiae) [Source:MGI Symbol;Acc:MGI:2685187]	-	110	63	71	72	163	88	79	140	1.04597	0.948698	1.12142	1.07383	2.44649	1.51793	1.18225	1.23046
ENSMUSG00000099419	0	0	1.1594	0	5.50866	7.59698	4.39403	0	0.289849	4.37492	-3.82952	0.0207764	1	1700001D01Rik	8	61281522	61288872	-	565	antisense	RIKEN cDNA 1700001D01 gene [Source:MGI Symbol;Acc:MGI:1916529]	-	0	0	1	0	5	6	4	0	0	0	0.110423	0	0.524656	0.723552	0.418497	0
ENSMUSG00000029629	489.288	436.621	503.177	467.467	621.377	559.644	558.042	527.73	474.138	566.698	-0.254906	0.0208875	0.874318	Phf14	6	11907809	12081205	+	16040	protein_coding	PHD finger protein 14 [Source:MGI Symbol;Acc:MGI:1923539]	-	701	395	434	427	564	442	508	818	1.64149	1.4648	1.68808	1.56828	2.08463	1.87752	1.87215	1.77046
ENSMUSG00000029270	321.073	291.817	293.327	307.63	236.872	269.693	240.573	252.898	303.462	250.009	0.282412	0.0208951	0.874318	Fam69a	5	107908053	107987085	-	2892	protein_coding	family with sequence similarity 69, member A [Source:MGI Symbol;Acc:MGI:1914516]	-	460	264	253	281	215	213	219	392	5.97425	5.42988	5.45797	5.72411	4.40751	5.0182	4.47638	4.7057
ENSMUSG00000097819	29.3154	4.42147	16.2315	15.3268	66.1039	18.9924	35.1523	32.9025	16.3238	38.2878	-1.2042	0.0210048	0.875894	Gm26813	1	59488480	59492605	-	3587	lincRNA	predicted gene, 26813 [Source:MGI Symbol;Acc:MGI:5477307]	-	42	4	14	14	60	15	32	51	0.439786	0.0663305	0.243504	0.229931	0.991684	0.284923	0.527351	0.4936
ENSMUSG00000026203	1330.36	1475.67	1351.85	1592.89	979.44	1205.39	1236.92	1304.49	1437.69	1181.56	0.28164	0.0210322	0.875894	Dnajb2	1	75236406	75245692	+	4249	protein_coding	DnaJ heat shock protein family (Hsp40) member B2 [Source:MGI Symbol;Acc:MGI:1928739]	-	1906	1335	1166	1455	889	952	1126	2022	16.8485	18.6887	17.1207	20.1733	12.4042	15.2657	15.6651	16.5208
ENSMUSG00000020457	1059.54	1053.42	1232.44	1512.97	954.1	881.249	1039.19	1007.07	1214.59	970.403	0.322367	0.0211516	0.878788	Drg1	11	3187360	3266415	-	3460	protein_coding	developmentally regulated GTP binding protein 1 [Source:MGI Symbol;Acc:MGI:1343297]	-	1518	953	1063	1382	866	696	946	1561	16.4786	16.3833	19.1675	23.5306	14.8387	13.7057	16.162	15.6626
ENSMUSG00000030590	150.067	120.485	90.4328	166.405	226.957	179.795	194.436	150.964	131.847	188.038	-0.50399	0.0213105	0.883306	Fam98c	7	29152510	29156234	-	2713	protein_coding	family with sequence similarity 98, member C [Source:MGI Symbol;Acc:MGI:1921083]	-	215	109	78	152	206	142	177	234	2.97655	2.3898	1.79372	3.30061	4.50164	3.5662	3.8566	2.99435
ENSMUSG00000106858	0	0	0	0	1.10173	6.33081	2.19702	1.93544	0	2.89125	-3.96018	0.0213382	1	Gm43844	6	17914996	17920600	+	5605	TEC	predicted gene 43844 [Source:MGI Symbol;Acc:MGI:5663981]	-	0	0	0	0	1	5	2	3	0	0	0	0	0.0105774	0.0607801	0.0210928	0.0185815
ENSMUSG00000001151	563.972	646.641	573.901	489.362	762.399	606.492	700.848	712.243	568.469	695.495	-0.292242	0.0214964	0.888921	Pcnt	10	76351263	76442786	-	12154	protein_coding	pericentrin (kendrin) [Source:MGI Symbol;Acc:MGI:102722]	-	808	585	495	447	692	479	638	1104	2.49699	2.863	2.54094	2.16665	3.37552	2.68524	3.103	3.15345
ENSMUSG00000022123	12.5637	34.2664	20.8691	15.3268	9.91559	10.1293	12.0836	3.22574	20.7565	8.83856	1.26495	0.0216425	0.892868	Scel	14	103513342	103612797	+	2503	protein_coding	sciellin [Source:MGI Symbol;Acc:MGI:1891228]	-	18	31	18	14	9	8	11	5	0.270107	0.736691	0.448663	0.329509	0.213174	0.217769	0.259784	0.0693498
ENSMUSG00000030087	1713.55	1836.02	1928.07	1508.59	1142.5	1616.89	1178.7	1576.09	1746.56	1378.55	0.340763	0.021735	0.894588	Klf15	6	90462576	90475238	+	2791	protein_coding	Kruppel-like factor 15 [Source:MGI Symbol;Acc:MGI:1929988]	zf-C2H2	2455	1661	1663	1378	1037	1277	1073	2443	33.0381	35.3993	37.1742	29.0864	22.0279	31.1744	22.7259	30.3878
ENSMUSG00000109209	5.58388	16.5805	6.95637	7.66339	35.2554	12.6616	20.8717	16.1287	9.19604	21.2293	-1.22458	0.0217969	0.895044	Gm45104	7	18396516	18400865	-	4350	TEC	predicted gene 45104 [Source:MGI Symbol;Acc:MGI:5753680]	-	8	15	6	7	32	10	19	25	0.0690756	0.20511	0.086054	0.0948002	0.436128	0.156631	0.258193	0.19952
ENSMUSG00000117275	0	0	0	0	6.61039	0	2.19702	4.51603	0	3.33086	-4.20072	0.0218821	1	CT010429.1	17	71608723	71608942	-	220	processed_pseudogene	ribosomal protein S27 (Rps27) pseudogene	-	0	0	0	0	6	0	2	7	0	0	0	0	1.6169	0	0.537388	1.10462
ENSMUSG00000032014	747.543	852.239	917.081	631.682	565.188	540.652	618.46	736.113	787.136	615.103	0.352319	0.0222796	0.91274	Oaf	9	43221235	43239911	-	2629	protein_coding	out at first homolog [Source:MGI Symbol;Acc:MGI:94852]	-	1071	771	791	577	513	427	563	1141	15.3011	17.4441	18.7713	12.9296	11.5686	11.0663	12.659	15.0672
ENSMUSG00000026404	147.275	111.642	91.5922	98.5293	189.498	165.867	145.003	132.255	112.26	158.156	-0.479428	0.0224908	0.91813	Ddx59	1	136415271	136440158	+	2953	protein_coding	DEAD (Asp-Glu-Ala-Asp) box polypeptide 59 [Source:MGI Symbol;Acc:MGI:1915247]	-	211	101	79	90	172	131	132	205	2.68376	2.03443	1.66906	1.79547	3.45317	3.02256	2.64236	2.41005
ENSMUSG00000104361	7.67784	12.1591	6.95637	3.28431	23.1364	17.7263	16.4776	12.2578	7.51939	17.3995	-1.19537	0.0225154	0.91813	Gm38080	3	30828565	30828832	-	268	processed_pseudogene	predicted gene, 38080 [Source:MGI Symbol;Acc:MGI:5611308]	-	11	11	6	3	21	14	15	19	1.54164	2.44142	1.39677	0.659457	4.64556	3.55926	3.30855	2.46125
ENSMUSG00000029378	0	0	0	0	0	6.33081	4.39403	2.58059	0	3.32636	-4.17273	0.0227188	1	Areg	5	91139599	91148432	+	1215	protein_coding	amphiregulin [Source:MGI Symbol;Acc:MGI:88068]	-	0	0	0	0	0	5	4	4	0	0	0	0	0	0.280389	0.19461	0.114293
ENSMUSG00000108444	0	0	0	0	1.10173	3.79849	3.29553	2.58059	0	2.69408	-3.87436	0.0228825	1	Klk2-ps	7	43916254	43921873	+	2899	transcribed_unprocessed_pseudogene	kallikrein-related peptidase 2, pseudogene [Source:MGI Symbol;Acc:MGI:892028]	-	0	0	0	0	1	3	3	4	0	0	0	0	0.0204506	0.0705083	0.0611722	0.0479014
ENSMUSG00000083679	30.7114	19.8966	6.95637	54.7385	12.1191	10.1293	8.78807	14.8384	28.0757	11.4687	1.28051	0.0229239	0.929677	Gm12892	4	122008193	122009338	+	1146	processed_pseudogene	predicted gene 12892 [Source:MGI Symbol;Acc:MGI:3649649]	-	44	18	6	50	11	8	8	23	1.44209	0.93427	0.326645	2.57031	0.569064	0.475633	0.412654	0.696754
ENSMUSG00000026822	18.8456	18.7913	28.9849	71.16	23.1364	13.9278	15.3791	8.38691	34.4455	15.2075	1.1899	0.0229449	0.929677	Lcn2	2	32384633	32388252	-	2623	protein_coding	lipocalin 2 [Source:MGI Symbol;Acc:MGI:96757]	-	27	17	25	65	21	11	14	13	0.386624	0.38551	0.594635	1.45987	0.474651	0.285734	0.315508	0.172061
ENSMUSG00000057058	9.7718	7.73758	17.3909	28.464	48.4762	36.7187	25.2657	21.935	15.8411	33.0989	-1.06951	0.0229633	0.929677	Skap1	11	96464593	96759130	+	7462	protein_coding	src family associated phosphoprotein 1 [Source:MGI Symbol;Acc:MGI:1925723]	-	14	7	15	26	44	29	23	34	0.0704688	0.0557991	0.125414	0.205267	0.349583	0.264795	0.182202	0.158183
ENSMUSG00000026134	36.2953	23.2127	15.0721	28.464	31.9502	70.9051	45.0388	39.9991	25.761	46.9733	-0.837403	0.023031	0.929677	Prim2	1	33453810	33669795	-	5938	protein_coding	DNA primase, p58 subunit [Source:MGI Symbol;Acc:MGI:97758]	-	52	21	13	26	29	56	41	62	0.328918	0.21036	0.136588	0.257949	0.289542	0.642562	0.408154	0.362483
ENSMUSG00000095562	13.2617	18.7913	10.4346	49.2646	30.8485	51.9127	62.615	44.5152	22.938	47.4728	-1.05781	0.0230625	0.929677	Gm21887	X	170009659	170019281	+	759	protein_coding	predicted gene, 21887 [Source:MGI Symbol;Acc:MGI:5434051]	-	19	17	9	45	28	41	57	69	0.940233	1.33227	0.739792	3.49278	2.1871	3.68052	4.43929	3.15605
ENSMUSG00000067768	0.697986	4.42147	5.79698	3.28431	1.10173	0	0	0	3.55019	0.275433	3.52662	0.0232526	1	Xlr4b	X	73214333	73222453	+	2560	protein_coding	X-linked lymphocyte-regulated 4B [Source:MGI Symbol;Acc:MGI:1350975]	-	1	4	5	3	1	0	0	0	0.0146718	0.0929404	0.121854	0.0690369	0.0231587	0	0	0
ENSMUSG00000112229	4.8859	6.63221	3.47819	19.7059	0	3.79849	3.29553	0.645147	8.67554	1.93479	2.24154	0.0233202	0.937921	Gm48086	10	61446902	61450717	-	2142	sense_intronic	predicted gene, 48086 [Source:MGI Symbol;Acc:MGI:6097426]	-	7	6	3	18	0	3	3	1	0.122745	0.166616	0.0873797	0.495055	0	0.0954265	0.0827909	0.0162075
ENSMUSG00000016995	270.818	285.185	322.312	402.875	472.643	448.222	384.478	356.766	320.298	415.527	-0.375511	0.02354	0.944602	Matn4	2	164389393	164405160	-	5174	protein_coding	matrilin 4 [Source:MGI Symbol;Acc:MGI:1328314]	-	388	258	278	368	429	354	350	553	2.81663	2.96605	3.35218	4.19007	4.91569	4.6617	3.99873	3.71052
ENSMUSG00000031637	2.79194	6.63221	5.79698	6.56862	16.526	18.9924	14.2806	6.45147	5.44744	14.0626	-1.37671	0.0237004	0.948825	Lrp2bp	8	45999303	46029477	+	4338	protein_coding	Lrp2 binding protein [Source:MGI Symbol;Acc:MGI:1914870]	-	4	6	5	6	15	15	13	10	0.0346333	0.0822709	0.07191	0.0814821	0.205001	0.235596	0.177147	0.0800289
ENSMUSG00000028211	677.744	616.796	697.956	641.535	798.756	824.272	768.956	708.372	658.508	775.089	-0.23232	0.0237529	0.948825	Trp53inp1	4	11156431	11174379	+	6475	protein_coding	transformation related protein 53 inducible nuclear protein 1 [Source:MGI Symbol;Acc:MGI:1926609]	-	971	558	602	586	725	651	700	1098	5.63253	5.126	5.8005	5.33161	6.63822	6.85028	6.39056	5.88706
ENSMUSG00000020325	194.04	161.384	258.545	190.49	138.818	146.875	155.988	163.867	201.115	151.387	0.404641	0.0243009	0.968515	Fstl3	10	79777272	79782630	+	2445	protein_coding	follistatin-like 3 [Source:MGI Symbol;Acc:MGI:1890391]	-	278	146	223	174	126	116	142	254	4.27061	3.55188	5.6903	4.19248	3.05524	3.23256	3.43313	3.60654
ENSMUSG00000033059	3062.06	2660.62	3101.38	3062.07	3641.22	3645.28	2960.48	4032.17	2971.53	3569.79	-0.264957	0.0244417	0.971929	Pygb	2	150786735	150831758	+	4809	protein_coding	brain glycogen phosphorylase [Source:MGI Symbol;Acc:MGI:97828]	-	4387	2407	2675	2797	3305	2879	2695	6250	34.2639	29.7719	34.7039	34.264	40.7446	40.79	33.1272	45.1192
ENSMUSG00000021360	574.442	563.738	577.379	551.764	574.002	778.69	704.144	676.759	566.831	683.399	-0.268573	0.0246345	0.974974	Gcnt2	13	40859754	40960892	+	7051	protein_coding	glucosaminyl (N-acetyl) transferase 2, I-branching enzyme [Source:MGI Symbol;Acc:MGI:1100870]	-	823	510	498	504	521	615	641	1049	4.38402	4.30233	4.40644	4.21095	4.38067	5.9428	5.37388	5.16489
ENSMUSG00000048763	167.517	147.014	179.706	158.742	258.907	219.046	213.111	168.383	163.245	214.862	-0.389546	0.0247451	0.974974	Hoxb3	11	96323326	96347930	+	4251	protein_coding	homeobox B3 [Source:MGI Symbol;Acc:MGI:96184]	Homeobox	240	133	155	145	235	173	194	261	2.12053	1.86099	2.27483	2.00945	3.2774	2.77282	2.69769	2.1315
ENSMUSG00000058298	177.986	201.177	168.112	175.163	201.617	198.788	279.021	250.962	180.61	232.597	-0.368904	0.0248626	0.974974	Mcm9	10	53536315	53630439	-	9113	protein_coding	minichromosome maintenance 9 homologous recombination repair factor [Source:MGI Symbol;Acc:MGI:1918817]	-	255	182	145	160	183	157	254	389	1.051	1.18794	0.992694	1.03433	1.19054	1.17383	1.64761	1.48192
ENSMUSG00000087364	12.5637	17.6859	28.9849	14.232	8.81386	3.79849	7.68956	10.9675	18.3666	7.81735	1.17629	0.0249233	0.974974	Gm13398	2	27037285	27040853	+	2837	antisense	predicted gene 13398 [Source:MGI Symbol;Acc:MGI:3652315]	-	18	16	25	13	8	3	7	17	0.238307	0.335463	0.549781	0.269951	0.16718	0.0720492	0.145854	0.20803
ENSMUSG00000027195	1266.84	1203.75	1286.93	1210.82	1312.16	1448.49	1465.41	1459.97	1242.08	1421.51	-0.19476	0.024981	0.974974	Hsd17b12	2	94032689	94157964	-	2407	protein_coding	hydroxysteroid (17-beta) dehydrogenase 12 [Source:MGI Symbol;Acc:MGI:1926967]	-	1815	1089	1110	1106	1191	1144	1334	2263	28.322	26.9114	28.7711	27.0694	29.3352	32.383	32.7613	32.6396
ENSMUSG00000022749	385.986	351.507	397.673	420.392	458.32	455.819	449.29	481.925	388.889	461.339	-0.248308	0.0249965	0.974974	Tbc1d23	16	57168862	57231504	-	9802	protein_coding	TBC1 domain family, member 23 [Source:MGI Symbol;Acc:MGI:1914831]	-	553	318	343	384	416	360	409	747	2.11902	1.92973	2.18317	2.3079	2.51612	2.50239	2.46655	2.64571
ENSMUSG00000022177	110.282	100.589	59.1291	130.278	190.6	120.285	160.382	125.804	100.069	149.268	-0.571409	0.0250262	0.974974	Haus4	14	54541785	54554616	-	2378	protein_coding	HAUS augmin-like complex, subunit 4 [Source:MGI Symbol;Acc:MGI:1261794]	-	158	91	51	119	173	95	146	195	2.49557	2.27622	1.33803	2.94805	4.31308	2.72194	3.62929	2.84681
ENSMUSG00000036040	1205.42	1302.12	876.503	1687.04	1719.8	1816.94	1370.94	1860.6	1267.77	1692.07	-0.416709	0.0250884	0.974974	Adamtsl2	2	27079379	27108981	+	7993	protein_coding	ADAMTS-like 2 [Source:MGI Symbol;Acc:MGI:1925044]	-	1727	1178	756	1541	1561	1435	1248	2884	8.11533	8.76637	5.90093	11.3578	11.5783	12.2323	9.22966	12.5263
ENSMUSG00000097860	4.8859	1.10537	4.63758	1.09477	11.0173	7.59698	10.9851	8.38691	2.9309	9.49657	-1.64314	0.0251094	0.974974	Gm26857	4	3678117	3689548	-	3347	lincRNA	predicted gene, 26857 [Source:MGI Symbol;Acc:MGI:5477351]	-	7	1	4	1	10	6	10	13	0.0785536	0.0177717	0.0745612	0.0176013	0.177132	0.122141	0.176614	0.134842
ENSMUSG00000048222	273.61	225.495	198.257	255.081	319.502	484.94	307.582	232.898	238.111	336.231	-0.490412	0.0251193	0.974974	Mfap1b	2	121460235	121474067	-	3362	protein_coding	microfibrillar-associated protein 1B [Source:MGI Symbol;Acc:MGI:3694697]	-	392	204	171	233	290	383	280	361	4.37938	3.60925	3.17327	4.0828	5.11392	7.7619	4.92313	3.72774
ENSMUSG00000028328	114.47	77.3758	154.2	109.477	71.6126	88.6314	60.418	88.3852	113.88	77.2618	0.555216	0.0252162	0.974974	Tmod1	4	46038935	46116032	+	3946	protein_coding	tropomodulin 1 [Source:MGI Symbol;Acc:MGI:98775]	-	164	70	133	100	65	70	55	137	1.56103	1.05518	2.10283	1.49294	0.976584	1.20867	0.823923	1.20531
ENSMUSG00000078486	445.315	369.193	299.124	440.098	333.825	303.879	294.4	292.252	388.432	306.089	0.347763	0.0252509	0.974974	Perm1	4	156215868	156221307	+	3901	protein_coding	PPARGC1 and ESRR induced regulator, muscle 1 [Source:MGI Symbol;Acc:MGI:1921433]	-	638	334	258	402	303	240	268	453	6.14283	5.09278	4.12622	6.07086	4.6049	4.19182	4.06106	4.03142
ENSMUSG00000038256	297.342	298.45	308.399	218.954	457.219	374.784	311.976	325.799	280.786	367.445	-0.385295	0.025255	0.974974	Bcl9	3	97203662	97297917	-	8446	protein_coding	B cell CLL/lymphoma 9 [Source:MGI Symbol;Acc:MGI:1924828]	-	426	270	266	200	415	296	284	505	1.89445	1.9015	1.9649	1.39502	2.91307	2.38785	1.98769	2.07576
ENSMUSG00000028222	33617.1	28436.7	52696.8	34236.7	56461.6	52441.9	38254.5	53190.5	37246.8	50087.1	-0.427343	0.0252944	0.974974	Calb1	4	15881264	15908064	+	4846	protein_coding	calbindin 1 [Source:MGI Symbol;Acc:MGI:88248]	-	48163	25726	45452	31273	51248	41418	34824	82447	373.297	315.772	585.165	380.178	626.97	582.335	424.792	590.647
ENSMUSG00000060950	164.725	168.016	170.431	210.196	89.2403	125.35	130.723	167.093	178.342	128.102	0.466206	0.0253484	0.974974	Trmt61a	12	111678105	111683902	+	2433	protein_coding	tRNA methyltransferase 61A [Source:MGI Symbol;Acc:MGI:2443487]	-	236	152	147	192	81	99	119	259	3.64329	3.71609	3.7695	4.649	1.97377	2.77243	2.89125	3.69568
ENSMUSG00000051497	11354.1	10551.8	12318.6	11224.7	12308.5	14293.7	11938.6	16215.1	11362.3	13689	-0.268918	0.0254294	0.975959	Kcnj16	11	110968033	111027968	+	3936	protein_coding	potassium inwardly-rectifying channel, subfamily J, member 16 [Source:MGI Symbol;Acc:MGI:1314842]	-	16267	9546	10625	10253	11172	11289	10868	25134	155.23	144.262	168.416	153.46	168.279	195.419	163.221	221.688
ENSMUSG00000109679	0	0	1.1594	0	0	5.06465	5.49254	4.51603	0.289849	3.76831	-3.64521	0.0255241	1	Gm45342	8	25692146	25693508	+	1363	TEC	predicted gene 45342 [Source:MGI Symbol;Acc:MGI:5791178]	-	0	0	1	0	0	4	5	7	0	0	0.0457734	0	0	0.199954	0.216848	0.178295
ENSMUSG00000050447	380.402	393.511	428.976	212.385	243.483	277.29	210.914	283.865	353.819	253.888	0.477909	0.0255514	0.978508	Lypd6	2	50066429	50193569	+	3729	protein_coding	LY6/PLAUR domain containing 6 [Source:MGI Symbol;Acc:MGI:2443848]	-	545	356	370	194	221	219	192	440	5.48944	5.67861	6.19039	3.06485	3.51361	4.00146	3.04361	4.09634
ENSMUSG00000038323	193.342	189.018	179.706	192.68	210.431	226.643	226.293	289.026	188.686	238.098	-0.34201	0.0258089	0.985482	1700066M21Rik	1	57377620	57385423	+	3235	protein_coding	RIKEN cDNA 1700066M21 gene [Source:MGI Symbol;Acc:MGI:1920717]	-	277	171	155	176	191	179	206	448	3.2161	3.14417	2.98928	3.20508	3.50036	3.77004	3.76421	4.80773
ENSMUSG00000031824	283.382	391.3	302.602	326.241	327.214	503.933	418.532	434.829	325.882	421.127	-0.371464	0.0258454	0.985482	6430548M08Rik	8	120114152	120165306	+	6626	protein_coding	RIKEN cDNA 6430548M08 gene [Source:MGI Symbol;Acc:MGI:2443793]	-	406	354	261	298	297	398	381	674	2.30143	3.17787	2.45752	2.64951	2.65741	4.09259	3.39903	3.53138
ENSMUSG00000047636	0	0	1.1594	1.09477	0	11.3955	5.49254	3.87088	0.563541	5.18972	-3.31998	0.0262846	1	Cdcp2	4	107096891	107113125	+	3117	protein_coding	CUB domain containing protein 2 [Source:MGI Symbol;Acc:MGI:3045328]	-	0	0	1	1	0	9	5	6	0	0	0.0200158	0.0189001	0	0.196731	0.0948231	0.0668268
ENSMUSG00000105571	0.697986	7.73758	2.31879	1.09477	0	0	0	0	2.96228	0	3.99636	0.0265322	1	Gm43662	5	14778932	14781202	+	2271	TEC	predicted gene 43662 [Source:MGI Symbol;Acc:MGI:5663799]	-	1	7	2	1	0	0	0	0	0.0165389	0.183343	0.0549442	0.0259408	0	0	0	0
ENSMUSG00000027820	2762.63	2804.32	4552.94	2426.01	1902.69	2612.09	2086.07	2655.43	3136.48	2314.07	0.438289	0.0265847	0.999934	Mme	3	63241537	63386030	+	11542	protein_coding	membrane metallo endopeptidase [Source:MGI Symbol;Acc:MGI:97004]	-	3958	2537	3927	2216	1727	2063	1899	4116	12.8801	13.0745	21.227	11.3107	8.87084	12.1783	9.72579	12.3803
ENSMUSG00000031543	2.79194	3.31611	5.79698	1.09477	17.6277	6.33081	15.3791	3.87088	3.24995	10.8021	-1.73287	0.0266599	0.999934	Ank1	8	22974844	23150497	+	13527	protein_coding	ankyrin 1, erythroid [Source:MGI Symbol;Acc:MGI:88024]	-	4	3	5	1	16	5	14	6	0.0111066	0.0131918	0.023061	0.00435511	0.0701248	0.0251846	0.0611797	0.0153988
ENSMUSG00000087333	651.919	539.42	670.13	468.562	820.79	705.253	627.248	783.209	582.508	734.125	-0.33348	0.0267299	0.999934	Gm13652	2	75124871	75137798	-	3412	lincRNA	predicted gene 13652 [Source:MGI Symbol;Acc:MGI:3650033]	-	934	488	578	428	745	557	571	1214	10.2816	8.50737	10.5688	7.38984	12.945	11.1228	9.89254	12.3522
ENSMUSG00000038486	1252.19	1070	1528.08	1376.13	1760.57	1589.03	1451.13	1578.68	1306.6	1594.85	-0.28798	0.0268079	0.999934	Sv2a	3	96181151	96195521	+	4636	protein_coding	synaptic vesicle glycoprotein 2 a [Source:MGI Symbol;Acc:MGI:1927139]	-	1794	968	1318	1257	1598	1255	1321	2447	14.5346	12.4199	17.737	15.9732	20.4356	18.4445	16.8438	18.3243
ENSMUSG00000104610	0	0	1.1594	0	5.50866	3.79849	1.09851	2.58059	0.289849	3.24656	-3.41793	0.0270968	1	Gm567	3	137289639	137300708	+	469	lincRNA	predicted gene 567 [Source:MGI Symbol;Acc:MGI:2685413]	-	0	0	1	0	5	3	1	4	0	0	0.133026	0	0.632049	0.435828	0.12604	0.29609
ENSMUSG00000097789	189.154	169.121	242.314	212.385	268.823	408.971	273.529	196.125	203.244	286.862	-0.492752	0.0271767	0.999934	Gm2115	7	84528954	84583531	+	7340	protein_coding	predicted gene 2115 [Source:MGI Symbol;Acc:MGI:3780284]	-	271	153	209	194	244	323	249	304	1.38675	1.23988	1.77647	1.55706	1.97082	2.99829	2.00532	1.43785
ENSMUSG00000039770	808.965	716.279	719.984	919.607	1146.9	863.523	1088.62	851.594	791.209	987.661	-0.318806	0.0271958	0.999934	Ypel5	17	72836453	72851195	+	4185	protein_coding	yippee like 5 [Source:MGI Symbol;Acc:MGI:1916937]	-	1159	648	621	840	1041	682	991	1320	10.4019	9.21009	9.25774	11.8245	14.7472	11.1034	13.9978	10.95
ENSMUSG00000041708	0.697986	0	0	1.09477	4.40693	1.26616	9.88658	1.93544	0.448189	4.37378	-3.1707	0.0272844	1	Mpped1	15	83779467	83858494	+	4295	protein_coding	metallophosphoesterase domain containing 1 [Source:MGI Symbol;Acc:MGI:106316]	-	1	0	0	1	4	1	9	3	0.00874502	0	0	0.0137163	0.0552141	0.0158637	0.123868	0.024249
ENSMUSG00000010080	3958.97	3338.21	4067.16	3837.17	3661.06	2983.08	3157.11	3084.45	3800.38	3221.42	0.238633	0.0273151	0.999934	Epn3	11	94489599	94499974	-	4067	protein_coding	epsin 3 [Source:MGI Symbol;Acc:MGI:1919139]	-	5672	3020	3508	3505	3323	2356	2874	4781	52.3825	44.169	53.8139	50.7708	48.4406	39.4701	41.7728	40.8113
ENSMUSG00000045010	2.79194	9.94832	1.1594	0	0	0	0	0	3.47491	0	4.24157	0.0273227	1	Gm4779	X	101790053	101794423	-	2364	protein_coding	predicted gene 4779 [Source:MGI Symbol;Acc:MGI:3646776]	-	4	9	1	0	0	0	0	0	0.0635531	0.226454	0.0263913	0	0	0	0	0
ENSMUSG00000055334	195.436	169.121	216.807	236.47	126.699	175.997	153.791	169.029	204.459	156.379	0.383954	0.0273816	0.999934	Snupn	9	56950878	56983206	+	1391	protein_coding	snurportin 1 [Source:MGI Symbol;Acc:MGI:1913319]	-	280	153	187	216	115	139	140	262	7.56057	6.54258	8.38732	9.14802	4.90144	6.80855	5.94952	6.53899
ENSMUSG00000043673	157.745	117.169	180.866	118.235	120.089	113.955	73.6001	100.643	143.504	102.072	0.494739	0.0273924	0.999934	Kcns3	12	11090202	11151056	-	3164	protein_coding	potassium voltage-gated channel, delayed-rectifier, subfamily S, member 3 [Source:MGI Symbol;Acc:MGI:1098804]	-	226	106	156	108	109	90	67	156	2.68285	1.99276	3.07608	2.01089	2.04241	1.93809	1.25175	1.71169
ENSMUSG00000107802	7.67784	13.2644	17.3909	9.85293	5.50866	6.33081	3.29553	3.87088	12.0465	4.75147	1.34995	0.0275013	0.999934	1700126G02Rik	6	143201397	143221448	-	725	antisense	RIKEN cDNA 1700126G02 gene [Source:MGI Symbol;Acc:MGI:1923898]	-	11	12	15	9	5	5	3	6	0.569874	0.984527	1.29081	0.731316	0.40887	0.469893	0.244604	0.287309
ENSMUSG00000004231	703.57	640.008	738.535	694.084	862.656	755.899	805.207	807.079	694.049	807.71	-0.219129	0.0276811	0.999934	Pax2	19	44756045	44837871	+	5409	protein_coding	paired box 2 [Source:MGI Symbol;Acc:MGI:97486]	PAX	1008	579	637	634	783	597	733	1251	6.99951	6.36717	7.34736	6.90514	8.58219	7.52011	8.01065	8.02928
ENSMUSG00000034343	590.496	565.949	582.016	705.032	485.864	517.861	508.609	536.117	610.873	512.113	0.252812	0.0277191	0.999934	Ube2f	1	91250304	91290337	+	8842	protein_coding	ubiquitin-conjugating enzyme E2F (putative) [Source:MGI Symbol;Acc:MGI:1915171]	-	846	512	502	644	441	409	463	831	3.59372	3.44432	3.54211	4.29077	2.95693	3.15166	3.09536	3.26277
ENSMUSG00000064361	64.2147	48.6362	63.7667	94.1502	31.9502	50.6465	38.4478	52.2569	67.692	43.3254	0.635253	0.0278986	0.999934	mt-Tr	MT	9808	9875	+	68	Mt_tRNA	mitochondrially encoded tRNA arginine [Source:MGI Symbol;Acc:MGI:102476]	-	92	44	55	86	29	40	35	81	50.8163	38.4883	50.4618	74.5058	25.2838	40.0791	30.4257	41.3535
ENSMUSG00000005958	418.093	417.829	522.887	622.924	667.65	568.507	565.732	743.21	495.434	636.275	-0.364781	0.0279274	0.999934	Ephb3	16	21204755	21223305	+	6641	protein_coding	Eph receptor B3 [Source:MGI Symbol;Acc:MGI:104770]	-	599	378	451	569	606	449	515	1152	3.3878	3.38566	4.23694	5.04753	5.40994	4.60659	4.58411	6.0222
ENSMUSG00000025790	2248.91	2376.54	1895.61	2008.9	2081.17	2809.62	2626.53	2958	2132.49	2618.83	-0.296491	0.0279377	0.999934	Slco3a1	7	74275419	74554780	-	8474	protein_coding	solute carrier organic anion transporter family, member 3a1 [Source:MGI Symbol;Acc:MGI:1351867]	-	3222	2150	1635	1835	1889	2219	2391	4585	14.2811	15.0916	12.0376	12.757	13.2159	17.8417	16.6791	18.784
ENSMUSG00000029123	838.281	550.474	476.511	689.705	1000.37	787.553	695.356	929.012	638.743	853.073	-0.415762	0.028023	0.999934	Stk32b	5	37446825	37717171	-	3458	protein_coding	serine/threonine kinase 32B [Source:MGI Symbol;Acc:MGI:1927552]	-	1201	498	411	630	908	622	633	1440	13.0449	8.56621	7.41525	10.7329	15.5673	12.2555	10.8208	14.4569
ENSMUSG00000029752	147.973	113.853	135.649	120.425	165.26	168.4	165.875	163.222	129.475	165.689	-0.348345	0.0282084	0.999934	Asns	6	7675169	7693254	-	2735	protein_coding	asparagine synthetase [Source:MGI Symbol;Acc:MGI:1350929]	-	212	103	117	110	150	133	151	253	2.9114	2.24008	2.66893	2.36939	3.25153	3.3133	3.26363	3.21144
ENSMUSG00000049396	0.697986	0	0	0	4.40693	3.79849	3.29553	1.29029	0.174496	3.19781	-3.38031	0.0282401	1	Gemin4	11	76210571	76217664	-	3734	protein_coding	gem nuclear organelle associated protein 4 [Source:MGI Symbol;Acc:MGI:2449313]	-	1	0	0	0	4	3	3	2	0.0100589	0	0	0	0.0635095	0.0547412	0.0474928	0.0185948
ENSMUSG00000037674	348.295	421.145	435.933	339.379	435.184	452.02	465.768	558.697	386.188	477.917	-0.313207	0.0283069	0.999934	Rfx7	9	72532240	72622937	+	15302	protein_coding	regulatory factor X, 7 [Source:MGI Symbol;Acc:MGI:2442675]	RFX	499	381	376	310	395	357	424	866	1.22483	1.48102	1.53302	1.19348	1.53039	1.5896	1.63794	1.96474
ENSMUSG00000069045	708.455	772.653	776.795	729.117	902.318	793.884	897.481	861.917	746.755	863.9	-0.212058	0.028376	0.999934	Ddx3y	Y	1260771	1286629	-	5199	protein_coding	DEAD (Asp-Glu-Ala-Asp) box polypeptide 3, Y-linked [Source:MGI Symbol;Acc:MGI:1349406]	-	1015	699	670	666	819	627	817	1336	7.3328	7.99727	8.04014	7.54666	9.33937	8.21703	9.2893	8.92119
ENSMUSG00000021898	6.97986	6.63221	2.31879	4.37908	1.10173	2.53233	0	0	5.07748	0.908514	2.68897	0.0283989	1	Asb14	14	26894557	26915258	+	2549	protein_coding	ankyrin repeat and SOCS box-containing 14 [Source:MGI Symbol;Acc:MGI:2655107]	-	10	6	2	4	1	2	0	0	0.147351	0.140012	0.0489518	0.0924465	0.0232586	0.0534598	0	0
ENSMUSG00000028949	297.342	238.76	226.082	257.271	232.465	189.924	190.042	199.996	254.864	203.107	0.332311	0.0284073	0.999934	Smarcd3	5	24590818	24624411	-	5120	protein_coding	SWI/SNF related, matrix associated, actin dependent regulator of chromatin, subfamily d, member 3 [Source:MGI Symbol;Acc:MGI:1914243]	-	426	216	195	235	211	150	173	310	3.1251	2.50939	2.37615	2.70395	2.44324	1.99613	1.99736	2.10198
ENSMUSG00000115635	0	0	0	0	2.20346	6.33081	1.09851	1.29029	0	2.73077	-3.87094	0.0284847	1	Gm49271	15	43368915	43377673	-	755	lincRNA	predicted gene, 49271 [Source:MGI Symbol;Acc:MGI:6118753]	-	0	0	0	0	2	5	1	2	0	0	0	0	0.157049	0.451222	0.078295	0.0919643
ENSMUSG00000015709	1587.92	1828.28	2069.52	1583.04	2175.92	2322.14	1865.27	2167.69	1767.19	2132.76	-0.271893	0.0285869	0.999934	Arnt2	7	84246278	84410176	-	7689	protein_coding	aryl hydrocarbon receptor nuclear translocator 2 [Source:MGI Symbol;Acc:MGI:107188]	bHLH	2275	1654	1785	1446	1975	1834	1698	3360	11.1131	12.7953	14.4836	11.079	15.2283	16.2516	13.0542	15.1707
ENSMUSG00000114575	6.28187	3.31611	2.31879	2.18954	14.3225	5.06465	16.4776	7.74177	3.52658	10.9016	-1.56275	0.0285898	0.999934	Gm47814	14	24438987	24446403	-	378	lincRNA	predicted gene, 47814 [Source:MGI Symbol;Acc:MGI:6096999]	-	9	3	2	2	13	4	15	12	0.894282	0.472078	0.330101	0.311701	2.03894	0.721	2.34574	1.10211
ENSMUSG00000039096	274.308	265.288	308.399	296.683	258.907	248.168	194.436	221.285	286.17	230.699	0.311963	0.0287344	0.999934	Rsad1	11	94539798	94549255	-	4391	protein_coding	radical S-adenosyl methionine domain containing 1 [Source:MGI Symbol;Acc:MGI:3039628]	-	393	240	266	271	235	196	177	343	3.36165	3.25112	3.77944	3.63585	3.17291	3.0413	2.38282	2.71186
ENSMUSG00000020089	681.932	612.374	726.941	738.97	601.546	576.104	522.89	619.986	690.054	580.132	0.248376	0.0288486	0.999934	Ppa1	10	61648552	61674168	+	2902	protein_coding	pyrophosphatase (inorganic) 1 [Source:MGI Symbol;Acc:MGI:97831]	-	977	554	627	675	546	455	476	961	12.6451	11.3553	13.4797	13.7027	11.1545	10.6827	9.69595	11.4964
ENSMUSG00000027864	328.053	307.292	431.295	285.735	225.855	278.556	273.529	276.123	338.094	263.516	0.357601	0.0288721	0.999934	Ptgfrn	3	101040232	101110278	-	10464	protein_coding	prostaglandin F2 receptor negative regulator [Source:MGI Symbol;Acc:MGI:1277114]	-	470	278	372	261	205	220	249	428	1.68703	1.58027	2.21796	1.46941	1.16147	1.43249	1.40664	1.41998
ENSMUSG00000029401	609.341	641.114	772.157	640.44	512.305	543.184	622.854	527.085	665.763	551.357	0.271176	0.0288858	0.999934	Rilpl2	5	124463265	124478366	-	3925	protein_coding	Rab interacting lysosomal protein-like 2 [Source:MGI Symbol;Acc:MGI:1933112]	-	873	580	666	585	465	429	567	817	8.35408	8.78968	10.5863	8.78044	7.02371	7.44706	8.53934	7.22634
ENSMUSG00000006494	2650.25	1959.82	2614.44	2426.01	3271.04	2961.56	2489.22	3070.26	2412.63	2948.02	-0.288951	0.0289058	0.999934	Pdk1	2	71873224	71903858	+	7779	protein_coding	pyruvate dehydrogenase kinase, isoenzyme 1 [Source:MGI Symbol;Acc:MGI:1926119]	-	3797	1773	2255	2216	2969	2339	2266	4759	18.3333	13.5572	18.0855	16.7821	22.6277	20.4868	17.2194	21.2387
ENSMUSG00000061143	352.483	416.724	416.223	326.241	406.539	463.416	522.89	466.441	377.918	464.822	-0.300531	0.0289289	0.999934	Maml3	3	51685907	52105076	-	10486	protein_coding	mastermind like transcriptional coactivator 3 [Source:MGI Symbol;Acc:MGI:2389461]	-	505	377	359	298	369	366	476	723	1.80886	2.13853	2.13596	1.6742	2.08627	2.37814	2.68335	2.39367
ENSMUSG00000034587	43.2751	48.6362	37.1006	3.28431	90.342	97.4946	37.3493	66.4502	33.0741	72.909	-1.13391	0.0292883	0.999934	8430429K09Rik	11	3452365	3479831	+	2649	processed_transcript	RIKEN cDNA 8430429K09 gene [Source:MGI Symbol;Acc:MGI:1918773]	-	62	44	32	3	82	77	34	103	0.879091	0.987996	0.753662	0.0667175	1.83521	1.9805	0.758713	1.34987
ENSMUSG00000026525	45.3691	48.6362	39.4194	51.4542	80.4264	65.8405	60.418	59.3535	46.2197	66.5096	-0.519466	0.0292986	0.999934	Opn3	1	175662421	175692776	-	1913	protein_coding	opsin 3 [Source:MGI Symbol;Acc:MGI:1338022]	-	65	44	34	47	73	52	55	92	1.27621	1.36811	1.10885	1.44738	2.26236	1.85206	1.69953	1.66959
ENSMUSG00000023909	94.2281	86.2188	74.2013	87.5816	52.8831	56.9773	80.1911	55.4827	85.5574	61.3836	0.487962	0.0294238	0.999934	Paqr4	17	23736186	23740867	-	2644	protein_coding	progestin and adipoQ receptor family member IV [Source:MGI Symbol;Acc:MGI:1923748]	-	135	78	64	80	48	45	73	86	1.91777	1.75476	1.51018	1.7825	1.0763	1.15963	1.63208	1.12921
ENSMUSG00000033713	698.684	728.438	751.288	640.44	922.15	804.014	776.645	810.95	704.712	828.44	-0.23351	0.0295852	0.999934	Foxn3	12	99190078	99563582	-	11501	protein_coding	forkhead box N3 [Source:MGI Symbol;Acc:MGI:1918625]	Fork	1001	659	648	585	837	635	707	1257	3.26906	3.40827	3.51519	2.99654	4.31463	3.76188	3.63383	3.79434
ENSMUSG00000038079	204.51	176.859	151.881	176.258	182.888	248.168	236.179	245.801	177.377	228.259	-0.359844	0.0297177	0.999934	Tmem237	1	59100590	59120408	-	2389	protein_coding	transmembrane protein 237 [Source:MGI Symbol;Acc:MGI:2138365]	-	293	160	131	161	166	196	215	381	4.60655	3.98372	3.42109	3.97018	4.11951	5.58994	5.3199	5.53662
ENSMUSG00000035852	277.1	269.71	288.689	383.169	255.602	258.297	191.14	239.995	304.667	236.259	0.365849	0.0297982	0.999934	Misp	10	79820989	79830490	+	2848	protein_coding	mitotic spindle positioning [Source:MGI Symbol;Acc:MGI:1926156]	-	397	244	249	350	232	204	174	372	5.2357	5.09606	5.45467	7.23983	4.82949	4.88042	3.61152	4.5346
ENSMUSG00000057497	642.845	584.74	655.058	648.104	491.372	536.853	560.239	569.665	632.687	539.532	0.228342	0.0298444	0.999934	Fam136a	6	86365646	86370058	+	2702	protein_coding	family with sequence similarity 136, member A [Source:MGI Symbol;Acc:MGI:1913738]	-	921	529	565	592	446	424	510	883	12.8026	11.6454	13.0458	12.9073	9.78595	10.6917	11.1575	11.3452
ENSMUSG00000097651	231.731	154.752	176.228	191.585	319.502	226.643	207.618	252.898	188.574	251.665	-0.41171	0.0298876	0.999934	4930461G14Rik	9	58455122	58469635	+	843	lincRNA	RIKEN cDNA 4930461G14 gene [Source:MGI Symbol;Acc:MGI:1922129]	-	332	140	152	175	290	179	189	392	14.7923	9.87836	11.2493	12.2296	20.395	14.4675	13.253	16.1434
ENSMUSG00000022351	1059.54	778.18	1041.14	1066.31	769.009	863.523	797.517	826.434	986.291	814.121	0.277517	0.0299618	0.999934	Sqle	15	59315077	59331192	+	5546	protein_coding	squalene epoxidase [Source:MGI Symbol;Acc:MGI:109296]	-	1518	704	898	974	698	682	726	1281	10.2805	7.55053	10.102	10.3462	7.46155	8.3786	7.73816	8.01873
ENSMUSG00000050100	1340.13	1272.28	1897.93	1714.41	1316.57	1183.86	1124.87	1347.71	1556.19	1243.25	0.322524	0.0300778	0.999934	Hmx2	7	131548773	131558014	+	3216	protein_coding	H6 homeobox 2 [Source:MGI Symbol;Acc:MGI:107159]	Homeobox	1920	1151	1637	1566	1195	935	1024	2089	22.4238	21.2884	31.7571	28.6864	22.0295	19.809	18.822	22.5506
ENSMUSG00000044499	6.97986	2.21074	6.95637	4.37908	1.10173	0	0	1.93544	5.13151	0.759293	2.56159	0.0302666	1	Hs3st5	10	36506814	36834397	+	4340	protein_coding	heparan sulfate (glucosamine) 3-O-sulfotransferase 5 [Source:MGI Symbol;Acc:MGI:2441996]	-	10	2	6	4	1	0	0	3	0.0865434	0.027411	0.0862522	0.0542963	0.0136604	0	0	0.0239976
ENSMUSG00000019359	2.79194	2.21074	1.1594	7.66339	9.91559	3.79849	19.7732	10.3224	3.45637	10.9524	-1.67567	0.0303277	0.999934	Gdpd2	X	100729873	100738895	+	4609	protein_coding	glycerophosphodiester phosphodiesterase domain containing 2 [Source:MGI Symbol;Acc:MGI:1918834]	-	4	2	1	7	9	3	18	16	0.032597	0.0258112	0.0135364	0.0894729	0.115768	0.0443488	0.230859	0.120517
ENSMUSG00000027478	36.9932	44.2147	55.651	31.7483	83.7316	49.3804	62.615	59.3535	42.1518	63.7701	-0.605169	0.0303728	0.999934	Dnmt3b	2	153649450	153687730	+	5106	protein_coding	DNA methyltransferase 3B [Source:MGI Symbol;Acc:MGI:1261819]	-	53	40	48	29	76	39	57	92	0.389869	0.465976	0.586502	0.334593	0.882442	0.520416	0.659895	0.625523
ENSMUSG00000101746	4.8859	8.84295	2.31879	8.75816	2.20346	0	1.09851	1.93544	6.20145	1.30935	2.1588	0.0304957	0.999934	2310043L19Rik	1	177641542	177642943	-	698	lincRNA	RIKEN cDNA 2310043L19 gene [Source:MGI Symbol;Acc:MGI:1922839]	-	7	8	2	8	2	0	1	3	0.376675	0.681741	0.178765	0.675204	0.169874	0	0.0846887	0.149211
ENSMUSG00000096107	25.1275	45.3201	17.3909	18.6111	46.2727	32.9202	82.3881	36.1282	26.6124	49.4273	-0.890472	0.0306757	0.999934	Gm16505	13	3358273	3363862	+	1627	transcribed_unprocessed_pseudogene	predicted gene 16505 [Source:MGI Symbol;Acc:MGI:3642261]	-	36	41	15	17	42	26	75	56	0.831072	1.49893	0.575192	0.615548	1.53044	1.08881	2.72492	1.19491
ENSMUSG00000047841	2.09396	2.21074	2.31879	1.09477	5.50866	7.59698	16.4776	1.93544	1.92956	7.87968	-1.99859	0.0307237	0.999934	Fndc11	2	181220013	181222854	+	1475	protein_coding	fibronectin type III domain containing 11 [Source:MGI Symbol;Acc:MGI:3051572]	-	3	2	2	1	5	6	15	3	0.0763929	0.0806534	0.0845954	0.03994	0.20097	0.277157	0.601146	0.0706099
ENSMUSG00000023913	132.617	135.96	158.837	139.036	112.377	115.221	84.5852	118.707	141.613	107.722	0.387618	0.0307366	0.999934	Pla2g7	17	43568098	43612201	+	2905	protein_coding	phospholipase A2, group VII (platelet-activating factor acetylhydrolase, plasma) [Source:MGI Symbol;Acc:MGI:1351327]	-	190	123	137	127	102	91	77	184	2.45658	2.51851	2.94228	2.57548	2.08165	2.13433	1.56684	2.19891
ENSMUSG00000034593	487.892	369.193	940.269	244.134	311.79	317.807	332.848	322.574	510.372	321.255	0.667252	0.0308434	0.999934	Myo5a	9	75071015	75223688	+	14803	protein_coding	myosin VA [Source:MGI Symbol;Acc:MGI:105976]	-	699	334	811	223	283	251	303	500	1.77358	1.34209	3.41806	0.887474	1.13342	1.15529	1.20997	1.17262
ENSMUSG00000019894	105.396	133.75	103.186	90.8659	116.784	134.213	186.746	151.61	108.299	147.338	-0.446693	0.0310796	0.999934	Slc6a15	10	103367783	103419377	+	7752	protein_coding	solute carrier family 6 (neurotransmitter transporter), member 15 [Source:MGI Symbol;Acc:MGI:2143484]	-	151	121	89	83	106	106	170	235	0.731623	0.928445	0.716284	0.630761	0.810673	0.931664	1.29633	1.05242
ENSMUSG00000050914	26.5235	24.3181	30.1443	26.2745	14.3225	11.3955	19.7732	16.1287	26.8151	15.405	0.788254	0.031099	0.999934	Ankrd37	8	45996902	46005707	-	1539	protein_coding	ankyrin repeat domain 37 [Source:MGI Symbol;Acc:MGI:3603344]	-	38	22	26	24	13	9	18	25	0.927404	0.850293	1.05401	0.918698	0.500793	0.398447	0.691377	0.563946
ENSMUSG00000030291	339.221	389.09	384.919	384.264	319.502	310.21	314.173	315.477	374.374	314.841	0.246322	0.0312201	0.999934	Med21	6	146642547	146650732	+	3523	protein_coding	mediator complex subunit 21 [Source:MGI Symbol;Acc:MGI:1347064]	-	486	352	332	351	290	245	286	489	5.1814	5.94312	5.87942	5.86941	4.88021	4.73828	4.79882	4.81873
ENSMUSG00000004791	8.37583	9.94832	1.1594	1.09477	34.1537	11.3955	29.6597	1.93544	5.14458	19.2861	-1.87036	0.0313171	0.999934	Pgf	12	85166635	85177790	-	2903	protein_coding	placental growth factor [Source:MGI Symbol;Acc:MGI:105095]	-	12	9	1	1	31	9	27	3	0.155259	0.184408	0.0214913	0.0202933	0.633094	0.211233	0.549791	0.0358765
ENSMUSG00000041827	16.0537	12.1591	11.594	19.7059	25.3398	34.1864	16.4776	32.9025	14.8781	27.2266	-0.870798	0.0313428	0.999934	Oasl1	5	114923240	114937915	+	2608	protein_coding	2'-5' oligoadenylate synthetase-like 1 [Source:MGI Symbol;Acc:MGI:2180849]	-	23	11	10	18	23	27	15	51	0.331241	0.250882	0.239222	0.406598	0.522846	0.70538	0.339989	0.678889
ENSMUSG00000045048	0	1.10537	1.1594	0	3.3052	3.79849	2.19702	6.45147	0.566191	3.93804	-2.97947	0.0314092	1	Gm9795	10	56656194	56656886	+	693	processed_pseudogene	predicted pseudogene 9795 [Source:MGI Symbol;Acc:MGI:3704361]	-	0	1	1	0	3	3	2	10	0	0.0858324	0.0900276	0	0.25665	0.294955	0.170599	0.50096
ENSMUSG00000040367	8.37583	3.31611	4.63758	5.47385	16.526	8.86314	20.8717	9.03206	5.45084	13.8232	-1.29283	0.031452	0.999934	Lrrd1	5	3845173	3866596	+	2951	protein_coding	leucine rich repeats and death domain containing 1 [Source:MGI Symbol;Acc:MGI:3045299]	-	12	3	4	5	15	7	19	14	0.152734	0.0604695	0.0845667	0.0998162	0.301353	0.16162	0.380597	0.164701
ENSMUSG00000046818	845.959	787.022	798.823	1274.31	1107.24	1144.61	1142.45	1370.94	926.529	1191.31	-0.363821	0.0315596	0.999934	Ddit4l	3	137621612	137628333	+	2916	protein_coding	DNA-damage-inducible transcript 4-like [Source:MGI Symbol;Acc:MGI:1920534]	-	1212	712	689	1164	1005	904	1040	2125	15.6113	14.5237	14.7415	23.5161	20.433	21.1226	21.0827	25.2992
ENSMUSG00000102302	11.1678	15.4752	11.594	9.85293	24.2381	25.3233	23.0687	16.7738	12.0225	22.351	-0.883402	0.0316377	0.999934	Gm38190	1	165230371	165235125	-	4755	sense_intronic	predicted gene, 38190 [Source:MGI Symbol;Acc:MGI:5611418]	-	16	14	10	9	22	20	21	26	0.126384	0.175131	0.131207	0.111504	0.2743	0.28658	0.261066	0.189827
ENSMUSG00000098188	1517.42	1683.48	1632.43	1517.35	1139.19	1429.5	1015.02	1539.32	1587.67	1280.76	0.308638	0.0316407	0.999934	Sowahc	10	59221953	59226434	+	4482	protein_coding	sosondowah ankyrin repeat domain family member C [Source:MGI Symbol;Acc:MGI:3606051]	-	2174	1523	1408	1386	1034	1129	924	2386	18.2185	20.2122	19.5993	18.2176	13.6774	17.1628	12.1866	18.4814
ENSMUSG00000028072	233.825	156.962	183.184	163.121	171.87	124.084	137.314	119.997	184.273	138.316	0.423191	0.0316429	0.999934	Ntrk1	3	87778244	87795162	-	2588	protein_coding	neurotrophic tyrosine kinase, receptor, type 1 [Source:MGI Symbol;Acc:MGI:97383]	-	335	142	158	149	156	98	125	186	4.86188	3.26369	3.80892	3.39174	3.57366	2.58005	2.85513	2.49508
ENSMUSG00000042595	194.738	240.97	236.517	226.617	267.721	270.959	246.066	345.154	224.711	282.475	-0.339958	0.0317542	0.999934	Fam199x	X	137049594	137082503	+	8299	protein_coding	family with sequence similarity 199, X-linked [Source:MGI Symbol;Acc:MGI:2384304]	-	279	218	204	207	243	214	224	535	1.26271	1.56248	1.5336	1.46942	1.73594	1.75693	1.59552	2.23802
ENSMUSG00000085415	0	0	0	0	1.10173	2.53233	4.39403	1.93544	0	2.49088	-3.75961	0.0321057	1	Selenok-ps1	11	23558058	23558842	-	785	processed_transcript	selenoprotein K, pseudogene 1 [Source:MGI Symbol;Acc:MGI:3649370]	-	0	0	0	0	1	2	4	3	0	0	0	0	0.0755238	0.173591	0.301211	0.132675
ENSMUSG00000008333	397.154	401.249	386.079	445.571	361.368	331.735	352.621	332.251	407.513	344.494	0.242816	0.0322133	0.999934	Snrpb2	2	143063039	143072853	+	2857	protein_coding	U2 small nuclear ribonucleoprotein B [Source:MGI Symbol;Acc:MGI:104805]	-	569	363	333	407	328	262	321	515	7.48042	7.55755	7.27182	8.39237	6.80639	6.24825	6.64164	6.25797
ENSMUSG00000006435	27.9194	39.7933	32.4631	45.9803	20.9329	21.5248	28.5612	18.0641	36.539	22.2708	0.7176	0.0322322	0.999934	Neurl1a	19	47178820	47259440	+	4411	protein_coding	neuralized E3 ubiquitin protein ligase 1A [Source:MGI Symbol;Acc:MGI:1334263]	-	40	36	28	42	19	17	26	28	0.340602	0.485456	0.396032	0.560935	0.25537	0.26259	0.348431	0.220372
ENSMUSG00000078713	878.066	926.299	1001.72	1104.62	894.606	778.69	831.571	806.434	977.676	827.825	0.238811	0.0322493	0.999934	Tomm5	4	45105208	45108114	-	868	protein_coding	translocase of outer mitochondrial membrane 5 [Source:MGI Symbol;Acc:MGI:1915762]	-	1258	838	864	1009	812	615	757	1250	54.4358	57.426	62.1016	68.4813	55.4612	48.275	51.5534	49.995
ENSMUSG00000097814	69.7986	53.0577	84.6358	67.8757	42.9675	46.848	30.7582	59.9987	68.842	45.1431	0.592392	0.0322852	0.999934	Panct2	1	96871126	96907796	+	4120	antisense	pluripotency-associated noncoding transcript 2 [Source:MGI Symbol;Acc:MGI:3643517]	-	100	48	73	62	39	37	28	93	0.911647	0.692993	1.10544	0.886533	0.561204	0.611887	0.401737	0.78365
ENSMUSG00000022265	733.583	750.545	696.796	581.323	504.593	626.751	478.95	627.728	690.562	559.505	0.303021	0.0323754	0.999934	Ank	15	27466677	27594909	+	3610	protein_coding	progressive ankylosis [Source:MGI Symbol;Acc:MGI:3045421]	-	1051	679	601	531	458	495	436	973	10.935	11.1879	10.3867	8.66538	7.52162	9.34254	7.13937	9.35711
ENSMUSG00000005672	1673.07	1816.12	2517.05	1228.33	1092.92	1534.59	1026.01	1596.74	1808.64	1312.56	0.461842	0.0327864	0.999934	Kit	5	75574916	75656722	+	8911	protein_coding	KIT proto-oncogene receptor tyrosine kinase [Source:MGI Symbol;Acc:MGI:96677]	-	2397	1643	2171	1122	992	1212	934	2475	10.1034	10.9672	15.2	7.41766	6.59992	9.26709	6.19586	9.6424
ENSMUSG00000024177	62.1207	75.1651	104.346	60.2123	56.1883	45.5819	58.2209	45.1603	75.4609	51.2879	0.553921	0.033003	0.999934	Nme4	17	26091734	26095508	-	1418	protein_coding	NME/NM23 nucleoside diphosphate kinase 4 [Source:MGI Symbol;Acc:MGI:1931148]	-	89	68	90	55	51	36	53	70	2.35742	2.85244	3.95982	2.285	2.1323	1.72979	2.20943	1.71379
ENSMUSG00000046169	30.7114	28.7396	27.8255	29.5588	52.8831	29.1217	65.9105	39.9991	29.2088	46.9786	-0.681522	0.0330267	0.999934	Adamts6	13	104287835	104496695	+	7798	protein_coding	a disintegrin-like and metallopeptidase (reprolysin type) with thrombospondin type 1 motif, 6 [Source:MGI Symbol;Acc:MGI:1347348]	-	44	26	24	27	48	23	60	62	0.21193	0.198324	0.192016	0.203977	0.364932	0.200961	0.45483	0.276023
ENSMUSG00000049775	4377.77	5212.92	4165.71	3901.76	3760.21	2627.29	4423.69	1868.99	4414.54	3170.05	0.478128	0.0330394	0.999934	Tmsb4x	X	167207093	167209315	-	1371	protein_coding	thymosin, beta 4, X chromosome [Source:MGI Symbol;Acc:MGI:99510]	-	6272	4716	3593	3564	3413	2075	4027	2897	171.827	204.607	163.504	153.144	147.588	103.121	173.63	73.358
ENSMUSG00000029651	9.7718	13.2644	8.11577	30.6536	29.7468	31.6541	48.3344	18.0641	15.4514	31.9498	-1.04909	0.0331829	0.999934	Mtus2	5	147957320	148316065	+	12874	protein_coding	microtubule associated tumor suppressor candidate 2 [Source:MGI Symbol;Acc:MGI:1915388]	-	14	12	7	28	27	25	44	28	0.040845	0.0554437	0.0339229	0.128128	0.124338	0.13231	0.202032	0.0755059
ENSMUSG00000032218	4.8859	12.1591	8.11577	14.232	19.8312	21.5248	25.2657	13.5481	9.84818	20.0424	-1.04109	0.0332542	0.999934	Ccnb2	9	70407692	70421547	-	1531	protein_coding	cyclin B2 [Source:MGI Symbol;Acc:MGI:88311]	-	7	11	7	13	18	17	23	21	0.17173	0.427368	0.285254	0.500229	0.697029	0.756555	0.888042	0.47619
ENSMUSG00000043346	11.1678	26.5288	8.11577	29.5588	53.9849	39.2511	36.2508	20.6447	18.8428	37.5329	-0.995381	0.0333469	0.999934	Gm6741	17	91236787	91238116	+	1330	protein_coding	predicted gene 6741 [Source:MGI Symbol;Acc:MGI:3643504]	-	16	24	7	27	49	31	33	32	0.451848	1.07336	0.328364	1.19595	2.18423	1.5881	1.46671	0.835285
ENSMUSG00000052085	1880.37	2095.78	2706.03	1584.13	2385.25	2808.35	2288.19	3196.7	2066.58	2669.62	-0.370108	0.0333505	0.999934	Dock8	19	24999529	25202432	+	7810	protein_coding	dedicator of cytokinesis 8 [Source:MGI Symbol;Acc:MGI:1921396]	-	2694	1896	2334	1447	2165	2218	2083	4955	12.956	14.4402	18.6448	10.9149	16.4346	19.3498	15.7659	22.0257
ENSMUSG00000041219	30.7114	51.9523	37.1006	25.1797	59.4935	68.3728	45.0388	51.6118	36.236	56.1292	-0.633312	0.0337164	0.999934	Arhgap11a	2	113831492	113848661	-	5332	protein_coding	Rho GTPase activating protein 11A [Source:MGI Symbol;Acc:MGI:2444300]	-	44	47	32	23	54	54	41	80	0.309946	0.524315	0.374428	0.254119	0.600423	0.690034	0.454543	0.520878
ENSMUSG00000053477	425.073	450.99	372.166	290.114	483.66	490.005	494.329	455.474	384.586	480.867	-0.31953	0.0338323	0.999934	Tcf4	18	69343356	69689079	+	27382	protein_coding	transcription factor 4 [Source:MGI Symbol;Acc:MGI:98506]	bHLH	609	408	321	265	439	387	450	706	0.835364	0.886298	0.731389	0.570139	0.950501	0.96297	0.971467	0.895109
ENSMUSG00000063903	244377	190136	219308	264372	302932	259699	239583	322317	229548	281133	-0.292459	0.0338455	0.999934	Klk1	7	44225360	44229618	+	1077	protein_coding	kallikrein 1 [Source:MGI Symbol;Acc:MGI:102850]	-	350118	172011	189157	241486	274960	205107	218098	499603	12210.2	9500.03	10957.6	13209.2	15135.9	12975.7	11970.6	16104.4
ENSMUSG00000040812	20.2416	18.7913	27.8255	36.1274	66.1039	30.3879	41.7433	36.1282	25.7464	43.5908	-0.766942	0.0338538	0.999934	Agbl2	2	90782727	90834437	+	6650	protein_coding	ATP/GTP binding protein-like 2 [Source:MGI Symbol;Acc:MGI:2443254]	-	29	17	24	33	60	24	38	56	0.163795	0.152059	0.225164	0.292343	0.534913	0.245899	0.337787	0.29235
ENSMUSG00000000058	4698.84	3825.68	4644.54	4092.25	3657.75	3522.47	2962.68	4154.1	4315.33	3574.25	0.27151	0.0338927	0.999934	Cav2	6	17281185	17289115	+	3335	protein_coding	caveolin 2 [Source:MGI Symbol;Acc:MGI:107571]	-	6732	3461	4006	3738	3320	2782	2697	6439	75.818	61.7292	74.9418	66.0304	59.0195	56.8366	47.8042	67.0284
ENSMUSG00000051811	106.792	75.1651	97.3892	104.003	153.141	120.285	129.624	111.61	95.8373	128.665	-0.415838	0.0342931	0.999934	Cox6b2	7	4751792	4753094	-	1108	protein_coding	cytochrome c oxidase subunit 6B2 [Source:MGI Symbol;Acc:MGI:3044182]	-	153	68	84	95	139	95	118	173	5.18651	3.65051	4.72986	5.05108	7.43752	5.84186	6.2954	5.42054
ENSMUSG00000057580	36.9932	53.0577	28.9849	68.9705	30.8485	8.86314	13.1821	39.9991	47.0016	23.2232	0.984109	0.0343842	0.999934	Gm10012	17	25901856	25902227	+	372	transcribed_processed_pseudogene	predicted pseudogene 10012 [Source:MGI Symbol;Acc:MGI:3642454]	-	53	48	25	63	28	7	12	62	5.35127	7.67508	4.19282	9.97695	4.4624	1.2821	1.90686	5.78609
ENSMUSG00000033579	144.483	159.173	264.342	114.951	128.903	103.825	120.836	118.707	170.737	118.068	0.52759	0.0344741	0.999934	Fa2h	8	111345135	111393824	-	3008	protein_coding	fatty acid 2-hydroxylase [Source:MGI Symbol;Acc:MGI:2443327]	-	207	144	228	105	117	82	110	184	2.58474	2.84754	4.72896	2.05642	2.30601	1.85739	2.1617	2.12362
ENSMUSG00000004151	168.215	290.712	200.575	135.751	195.007	321.605	337.242	285.8	198.813	284.914	-0.520778	0.0346778	0.999934	Etv1	12	38779380	38870484	+	13296	protein_coding	ets variant 1 [Source:MGI Symbol;Acc:MGI:99254]	ETS	241	263	173	124	177	254	307	443	0.680801	1.17657	0.811772	0.549416	0.789234	1.30161	1.36489	1.1567
ENSMUSG00000039578	296.644	247.603	307.24	274.787	418.658	333.001	283.415	379.992	281.568	353.766	-0.330294	0.0347125	0.999934	Ccser1	6	61180324	62382865	+	9635	protein_coding	coiled-coil serine rich 1 [Source:MGI Symbol;Acc:MGI:3045354]	-	425	224	265	251	380	263	258	589	1.65677	1.38287	1.71594	1.5347	2.33822	1.85982	1.58288	2.12227
ENSMUSG00000034168	2878.49	3097.24	2629.51	2466.52	3385.62	3593.37	2770.44	3444.44	2767.94	3298.47	-0.252856	0.0348635	0.999934	Irf2bpl	12	86880701	86884798	-	4098	protein_coding	interferon regulatory factor 2 binding protein-like [Source:MGI Symbol;Acc:MGI:2442463]	-	4124	2802	2268	2253	3073	2838	2522	5339	37.7982	40.6706	34.5287	32.3884	44.4574	47.1854	36.3793	45.2297
ENSMUSG00000002728	986.254	967.198	934.472	1172.5	893.505	873.652	787.631	892.239	1015.11	861.757	0.235609	0.0349079	0.999934	Naa20	2	145902099	145916425	+	3705	protein_coding	N(alpha)-acetyltransferase 20, NatB catalytic subunit [Source:MGI Symbol;Acc:MGI:1915127]	-	1413	875	806	1071	811	690	717	1383	14.3244	14.0477	13.5724	17.0295	12.9773	12.689	11.4396	12.959
ENSMUSG00000035310	190.55	201.177	190.141	145.604	203.82	219.046	255.952	238.704	181.868	229.381	-0.335354	0.0349408	0.999934	Lin54	5	100441918	100500639	-	5820	protein_coding	lin-54 homolog (C. elegans) [Source:MGI Symbol;Acc:MGI:2140902]	-	273	182	164	133	185	173	233	370	1.76183	1.86009	1.75804	1.34626	1.88453	2.0253	2.36654	2.20706
ENSMUSG00000034330	2557.42	2673.89	3275.29	2466.52	1860.83	2456.36	1856.48	2615.43	2743.28	2197.27	0.319451	0.0349575	0.999934	Plcg2	8	117498291	117635142	+	4298	protein_coding	phospholipase C, gamma 2 [Source:MGI Symbol;Acc:MGI:97616]	-	3664	2419	2825	2253	1689	1940	1690	4054	32.0194	33.4776	41.0073	30.8813	23.2979	30.7541	23.2435	32.7456
ENSMUSG00000084989	11.1678	12.1591	5.79698	14.232	5.50866	3.79849	2.19702	5.16118	10.839	4.16634	1.35887	0.0349606	0.999934	Crocc2	1	93168725	93231072	+	7132	protein_coding	ciliary rootlet coiled-coil, rootletin family member 2 [Source:MGI Symbol;Acc:MGI:3045962]	-	16	11	5	13	5	3	2	8	0.0842621	0.0917415	0.0437389	0.107382	0.0415635	0.02866	0.0165768	0.0389417
ENSMUSG00000064337	26811	23295.6	27475.3	29952.9	20777.6	26427.4	18390.1	22947.2	26883.7	22135.6	0.280381	0.0350226	0.999934	mt-Rnr1	MT	70	1024	+	955	Mt_rRNA	mitochondrially encoded 12S rRNA [Source:MGI Symbol;Acc:MGI:102493]	-	38412	21075	23698	27360	18859	20872	16741	35569	1510.73	1312.65	1548.16	1687.77	1170.76	1489.11	1036.24	1293.02
ENSMUSG00000039911	153.557	207.809	165.793	62.4019	63.9005	84.8329	117.54	100.643	147.39	91.7292	0.682068	0.0352075	0.999934	Spsb1	4	149896283	149955043	-	4396	protein_coding	splA/ryanodine receptor domain and SOCS box containing 1 [Source:MGI Symbol;Acc:MGI:1921896]	-	220	188	143	57	58	67	107	156	1.8797	2.54381	2.02949	0.763866	0.782211	1.03845	1.43882	1.23198
ENSMUSG00000112891	0	0	0	1.09477	6.61039	5.06465	1.09851	0.645147	0.273692	3.35467	-3.44488	0.0352963	1	Gm47391	12	8912924	8917479	+	2425	lincRNA	predicted gene, 47391 [Source:MGI Symbol;Acc:MGI:6096314]	-	0	0	0	1	6	4	1	1	0	0	0	0.0242934	0.146687	0.112387	0.0243764	0.0143161
ENSMUSG00000099966	176.59	135.96	137.968	128.088	212.634	198.788	192.239	154.835	144.652	189.624	-0.376968	0.0353007	0.999934	2810402E24Rik	14	20641009	20644048	+	3040	antisense	RIKEN cDNA 2810402E24 gene [Source:MGI Symbol;Acc:MGI:1913715]	-	253	123	119	117	193	157	175	240	3.12587	2.40667	2.44221	2.26732	3.76389	3.51879	3.40287	2.74078
ENSMUSG00000049721	2329.18	1847.07	1908.36	2860.63	1879.55	1733.38	1698.29	1897.38	2236.31	1802.15	0.311327	0.0353649	0.999934	Gal3st1	11	3983636	3999326	+	2041	protein_coding	galactose-3-O-sulfotransferase 1 [Source:MGI Symbol;Acc:MGI:1858277]	-	3337	1671	1646	2613	1706	1369	1546	2941	61.4097	48.6988	50.3148	75.4218	49.5552	45.7012	44.7762	50.0251
ENSMUSG00000026956	919.247	1112	1533.88	944.786	769.009	848.329	1015.02	859.981	1127.48	873.085	0.367871	0.0353981	0.999934	Uap1l1	2	25359889	25365682	-	4071	protein_coding	UDP-N-acteylglucosamine pyrophosphorylase 1-like 1 [Source:MGI Symbol;Acc:MGI:2443318]	-	1317	1006	1323	863	698	670	924	1333	12.1509	14.6988	20.2753	12.4885	10.165	11.2135	13.4169	11.3675
ENSMUSG00000072683	2.09396	3.31611	5.79698	1.09477	7.71212	8.86314	7.68956	10.3224	3.07545	8.64679	-1.53867	0.035432	0.999934	Gm7457	6	142814231	142833494	+	3950	processed_transcript	predicted gene 7457 [Source:MGI Symbol;Acc:MGI:3648132]	-	3	3	5	1	7	7	7	16	0.0285265	0.0451761	0.0789736	0.0149143	0.105064	0.120745	0.104757	0.140624
ENSMUSG00000079000	12.5637	6.63221	11.594	10.9477	52.8831	18.9924	23.0687	6.45147	10.4344	25.3489	-1.25865	0.0356611	0.999934	Dnmt3bos	2	153648690	153650286	-	718	antisense	DNA methyltransferase 3B, opposite strand [Source:MGI Symbol;Acc:MGI:2685409]	-	18	6	10	10	48	15	21	10	0.941612	0.497063	0.868929	0.820495	3.96342	1.42342	1.72892	0.483517
ENSMUSG00000018001	815.945	871.03	728.1	789.329	711.719	683.728	722.819	637.405	801.101	688.918	0.219874	0.0357406	0.999934	Cyth3	5	143622447	143710250	+	9437	protein_coding	cytohesin 3 [Source:MGI Symbol;Acc:MGI:1335107]	-	1169	788	628	721	646	540	658	988	4.65269	4.9668	4.15178	4.50092	4.05837	3.89876	4.12167	3.63462
ENSMUSG00000068601	7.67784	2.21074	2.31879	8.75816	24.2381	15.194	14.2806	5.16118	5.24138	14.7185	-1.43806	0.0357966	0.999934	Gm10244	6	39419887	39421294	+	1141	antisense	predicted gene 10244 [Source:MGI Symbol;Acc:MGI:3642504]	-	11	2	2	8	22	12	13	8	0.362102	0.104263	0.109359	0.413052	1.14312	0.716577	0.673501	0.243411
ENSMUSG00000033963	13.9597	7.73758	4.63758	9.85293	13.2208	18.9924	19.7732	23.2253	9.04695	18.8029	-1.02646	0.0359461	0.999934	Fancd2os	6	113596761	113600715	-	1359	protein_coding	Fancd2 opposite strand [Source:MGI Symbol;Acc:MGI:1918229]	-	20	7	4	9	12	15	18	36	0.552757	0.306382	0.183632	0.390143	0.523498	0.752036	0.78295	0.919643
ENSMUSG00000074028	4.8859	9.94832	8.11577	8.75816	1.10173	2.53233	2.19702	3.87088	7.92704	2.42549	1.63012	0.035965	0.999934	Slc22a13	9	119192974	119209098	-	2001	protein_coding	solute carrier family 22 (organic cation transporter), member 13 [Source:MGI Symbol;Acc:MGI:2143107]	-	7	9	7	8	1	2	2	6	0.131394	0.267535	0.218253	0.235528	0.0296283	0.0681004	0.0590832	0.104098
ENSMUSG00000038037	27.9194	22.1074	26.6661	28.464	55.0866	43.0495	40.6448	29.6768	26.2892	42.1144	-0.661512	0.0359656	0.999934	Socs1	16	10782240	10785536	-	2908	protein_coding	suppressor of cytokine signaling 1 [Source:MGI Symbol;Acc:MGI:1354910]	-	40	20	23	26	50	34	37	46	0.516642	0.409091	0.493449	0.526719	1.01936	0.796621	0.752122	0.549161
ENSMUSG00000020248	372.724	427.778	404.629	356.895	312.892	346.929	297.696	344.509	390.506	325.506	0.259936	0.0361027	0.999934	Nfyb	10	82748701	82764144	-	5068	protein_coding	nuclear transcription factor-Y beta [Source:MGI Symbol;Acc:MGI:97317]	NF-YB	534	387	349	326	284	274	271	534	3.95757	4.54212	4.29633	3.78949	3.32227	3.68367	3.16092	3.65798
ENSMUSG00000096878	0	0	0	7.66339	12.1191	21.5248	2.19702	7.09662	1.91585	10.7344	-2.52064	0.0362447	0.999934	Gm21083	5	15577333	15582078	+	1141	protein_coding	predicted gene, 21083 [Source:MGI Symbol;Acc:MGI:5434438]	-	0	0	0	7	11	17	2	11	0	0	0	0.36142	0.571558	1.01515	0.103616	0.33469
ENSMUSG00000015396	8.37583	5.52684	5.79698	12.0425	18.7294	17.7263	18.6746	11.6126	7.93553	16.6858	-1.04826	0.0363131	0.999934	Cd83	13	43784775	43803132	+	2572	protein_coding	CD83 antigen [Source:MGI Symbol;Acc:MGI:1328316]	-	12	5	5	11	17	14	17	18	0.17524	0.115633	0.121285	0.251954	0.39186	0.370872	0.390714	0.242962
ENSMUSG00000029036	1451.11	1319.81	1480.55	1590.7	1253.77	1276.29	1244.61	1322.55	1460.54	1274.31	0.196138	0.0363187	0.999934	Atad3a	4	155740641	155761093	-	3765	protein_coding	ATPase family, AAA domain containing 3A [Source:MGI Symbol;Acc:MGI:1919214]	-	2079	1194	1277	1453	1138	1008	1133	2050	20.7402	18.8636	21.1609	22.7353	17.9197	18.2416	17.7888	18.9028
ENSMUSG00000024112	13.2617	22.1074	16.2315	3.28431	7.71212	3.79849	3.29553	5.80632	13.7212	5.15312	1.39629	0.0364973	0.999934	Cacna1h	17	25374285	25433783	-	9763	protein_coding	calcium channel, voltage-dependent, T type, alpha 1H subunit [Source:MGI Symbol;Acc:MGI:1928842]	-	19	20	14	3	7	3	3	9	0.0730961	0.121852	0.0894651	0.0181025	0.0425077	0.0209365	0.0181643	0.0320033
ENSMUSG00000041945	189.852	151.436	171.59	126.993	181.786	202.586	199.929	245.801	159.968	207.525	-0.375538	0.036637	0.999934	Mfsd9	1	40772038	40790687	-	5125	protein_coding	major facilitator superfamily domain containing 9 [Source:MGI Symbol;Acc:MGI:2443548]	-	272	137	148	116	165	160	182	381	1.99342	1.59005	1.80168	1.33341	1.90873	2.12713	2.09922	2.58088
ENSMUSG00000027998	519.301	492.994	474.193	520.016	437.388	477.343	398.759	389.024	501.626	425.628	0.241968	0.036835	0.999934	Plrg1	3	83055522	83072355	+	2816	protein_coding	pleiotropic regulator 1 [Source:MGI Symbol;Acc:MGI:1858197]	-	744	446	409	475	397	377	363	603	9.92348	9.42078	9.06149	9.93714	8.35817	9.1217	7.62	7.43397
ENSMUSG00000054728	1728.91	1365.13	1553.59	1400.21	1848.71	1770.1	1648.86	1810.28	1511.96	1769.49	-0.225899	0.0368584	0.999934	Phactr1	13	42680623	43138526	+	9611	protein_coding	phosphatase and actin regulator 1 [Source:MGI Symbol;Acc:MGI:2659021]	-	2477	1235	1340	1279	1678	1398	1501	2806	9.68013	7.64334	8.69851	7.83975	10.3509	9.91073	9.23194	10.1357
ENSMUSG00000102365	0	0	1.1594	0	1.10173	1.26616	9.88658	1.29029	0.289849	3.38619	-3.47709	0.0368753	1	Gm37045	1	138960441	138962903	-	2463	TEC	predicted gene, 37045 [Source:MGI Symbol;Acc:MGI:5610273]	-	0	0	1	0	1	1	9	2	0	0	0.0253305	0	0.0240707	0.0276632	0.216003	0.0281904
ENSMUSG00000030852	2509.26	2483.76	3213.84	2545.34	2107.61	2303.15	2086.07	2516.07	2688.05	2253.23	0.253644	0.0369091	0.999934	Tacc2	7	130577438	130764785	+	15408	protein_coding	transforming, acidic coiled-coil containing protein 2 [Source:MGI Symbol;Acc:MGI:1928899]	-	3595	2247	2772	2325	1913	1819	1899	3900	8.76348	8.67444	11.2242	8.88949	7.36075	8.04366	7.2855	8.78728
ENSMUSG00000003051	642.147	606.847	677.087	851.731	663.243	486.207	500.92	574.181	694.453	556.138	0.318792	0.0369508	0.999934	Elf3	1	135253575	135258568	-	2217	protein_coding	E74-like factor 3 [Source:MGI Symbol;Acc:MGI:1101781]	ETS	920	549	584	778	602	384	456	890	15.5864	14.7296	16.4345	20.6735	16.0985	11.8014	12.1585	13.9367
ENSMUSG00000019027	4.8859	8.84295	6.95637	13.1372	24.2381	24.0571	14.2806	10.3224	8.45561	18.2245	-1.11082	0.0370129	0.999934	Dnah1	14	31260375	31323896	-	13043	protein_coding	dynein, axonemal, heavy chain 1 [Source:MGI Symbol;Acc:MGI:107721]	-	7	8	6	12	22	19	13	16	0.0201579	0.0364835	0.0287	0.0542006	0.0999997	0.0992529	0.0589178	0.0425872
ENSMUSG00000085933	690.308	567.054	900.85	675.473	667.65	568.507	439.403	529.021	708.421	551.145	0.36227	0.0372624	0.999934	Tmem61	4	106498816	106506335	-	4021	lincRNA	transmembrane protein 61 [Source:MGI Symbol;Acc:MGI:3041156]	-	989	513	777	617	606	449	400	820	9.23817	7.58871	12.0558	9.03965	8.93495	7.60815	5.8804	7.07972
ENSMUSG00000050538	26.5235	40.8986	25.5067	32.8431	57.2901	58.2435	40.6448	38.7088	31.443	48.7218	-0.62714	0.0375195	0.999934	B230217C12Rik	11	97840780	97844099	+	2245	protein_coding	RIKEN cDNA B230217C12 gene [Source:MGI Symbol;Acc:MGI:1915377]	-	38	37	22	30	52	46	37	60	0.635757	0.980325	0.611386	0.787236	1.37322	1.39607	0.974241	0.927836
ENSMUSG00000022296	16.7517	7.73758	2.31879	10.9477	39.6623	11.3955	16.4776	22.5802	9.43893	22.5289	-1.2209	0.0375299	0.999934	Baalc	15	38933144	38952912	+	4141	protein_coding	brain and acute leukemia, cytoplasmic [Source:MGI Symbol;Acc:MGI:1928704]	-	24	7	2	10	36	9	15	35	0.217686	0.100549	0.0301324	0.142264	0.515407	0.148083	0.214125	0.293426
ENSMUSG00000052962	689.61	603.531	607.523	650.293	591.63	541.918	508.609	547.73	637.739	547.472	0.222014	0.0375826	0.999934	Mrpl35	6	71812997	71826969	-	4171	protein_coding	mitochondrial ribosomal protein L35 [Source:MGI Symbol;Acc:MGI:1913473]	-	988	546	524	594	537	428	463	849	8.89694	7.78641	7.8379	8.3897	7.63286	6.9915	6.56178	7.06649
ENSMUSG00000028642	0.697986	0	0	2.18954	5.50866	2.53233	6.59105	3.22574	0.721881	4.46444	-2.61133	0.0377256	1	Tmem269	4	119205055	119218217	-	1504	protein_coding	transmembrane protein 269 [Source:MGI Symbol;Acc:MGI:1922430]	-	1	0	0	2	5	2	6	5	0.0249733	0	0	0.0783398	0.197095	0.0906044	0.235822	0.115414
ENSMUSG00000042115	2009.5	1579.57	2126.33	1453.85	1534.71	1485.21	1325.9	1507.71	1792.31	1463.38	0.29277	0.037769	0.999934	Klhdc8a	1	132298626	132307357	+	4269	protein_coding	kelch domain containing 8A [Source:MGI Symbol;Acc:MGI:2442630]	-	2879	1429	1834	1328	1393	1173	1207	2337	25.3302	19.9109	26.8029	18.3262	19.3454	18.7214	16.7133	19.005
ENSMUSG00000115316	6.28187	3.31611	12.7533	20.8006	1.10173	1.26616	6.59105	3.87088	10.788	3.20746	1.71072	0.0377693	0.999934	Gm49096	14	48530358	48532665	+	2308	TEC	predicted gene, 49096 [Source:MGI Symbol;Acc:MGI:6118488]	-	9	3	11	19	1	1	6	6	0.146464	0.0773161	0.297348	0.484974	0.0256872	0.029521	0.153673	0.0902509
ENSMUSG00000042429	60.7247	69.6382	97.3892	30.6536	56.1883	31.6541	32.9553	32.9025	64.6014	38.425	0.749946	0.0378254	0.999934	Adora1	1	134199223	134235431	-	5785	protein_coding	adenosine A1 receptor [Source:MGI Symbol;Acc:MGI:99401]	-	87	63	84	28	51	25	30	51	0.564859	0.647771	0.905909	0.285138	0.522661	0.294445	0.306548	0.306058
ENSMUSG00000074682	245.691	239.865	291.008	149.983	161.955	178.529	187.845	165.803	231.637	173.533	0.418321	0.0381327	0.999934	Zcchc3	2	152411955	152415027	-	3073	protein_coding	zinc finger, CCHC domain containing 3 [Source:MGI Symbol;Acc:MGI:1915167]	-	352	217	251	137	147	141	171	257	4.30233	4.20031	5.09589	2.62638	2.83601	3.12625	3.28938	2.9034
ENSMUSG00000032786	3727.94	4501.06	4154.11	3809.8	2439.23	3518.67	2405.73	4158.62	4048.23	3130.56	0.370283	0.0381465	0.999934	Alas1	9	106233455	106248654	-	6174	protein_coding	aminolevulinic acid synthase 1 [Source:MGI Symbol;Acc:MGI:87989]	-	5341	4072	3583	3480	2214	2779	2190	6446	32.4923	39.2307	36.2067	33.2057	21.2601	30.6682	20.9681	36.246
ENSMUSG00000021313	27.9194	50.847	32.4631	17.5163	42.9675	59.5097	50.5314	53.5472	32.1864	51.639	-0.687919	0.0381683	0.999934	Ryr2	13	11553102	12106945	-	28790	protein_coding	ryanodine receptor 2, cardiac [Source:MGI Symbol;Acc:MGI:99685]	-	40	46	28	16	39	47	46	83	0.0521846	0.0950387	0.0606772	0.03274	0.0803112	0.11123	0.0944489	0.100086
ENSMUSG00000113521	38.3892	30.9503	16.2315	9.85293	13.2208	13.9278	9.88658	10.3224	23.856	11.8394	1.03957	0.0381707	0.999934	Gm29787	13	51205263	51206111	-	849	processed_pseudogene	predicted gene, 29787 [Source:MGI Symbol;Acc:MGI:5588946]	-	55	28	14	9	12	11	9	16	2.43321	1.96171	1.0288	0.624504	0.837967	0.882779	0.626636	0.654257
ENSMUSG00000026773	688.214	806.919	817.374	609.787	603.749	603.96	489.935	671.598	730.573	592.31	0.300118	0.0381782	0.999934	Pfkfb3	2	11471433	11554077	-	7561	protein_coding	6-phosphofructo-2-kinase/fructose-2,6-biphosphatase 3 [Source:MGI Symbol;Acc:MGI:2181202]	-	986	730	705	557	548	477	446	1041	4.89803	5.74286	5.81726	4.33987	4.29689	4.29839	3.48688	4.77978
ENSMUSG00000053199	2.09396	2.21074	2.31879	3.28431	7.71212	3.79849	9.88658	8.38691	2.47695	7.44603	-1.61583	0.0381907	0.999934	Arhgap20	9	51765337	51853856	+	12685	protein_coding	Rho GTPase activating protein 20 [Source:MGI Symbol;Acc:MGI:2445175]	-	3	2	2	3	7	3	9	13	0.0088829	0.0093783	0.00983668	0.0139326	0.0327161	0.0161138	0.0419404	0.0355786
ENSMUSG00000068758	26.5235	22.1074	11.594	9.85293	33.052	30.3879	61.5165	17.419	17.5194	35.5938	-0.991728	0.0382727	0.999934	Il3ra	14	14346275	14356011	+	2967	protein_coding	interleukin 3 receptor, alpha chain [Source:MGI Symbol;Acc:MGI:96553]	-	38	20	10	9	30	24	56	27	0.48105	0.400956	0.210277	0.1787	0.599456	0.551138	1.11571	0.315924
ENSMUSG00000045790	144.483	148.119	104.346	128.088	196.108	149.407	165.875	167.093	131.259	169.621	-0.365951	0.0382847	0.999934	Ccdc149	5	52374651	52471521	-	3328	protein_coding	coiled-coil domain containing 149 [Source:MGI Symbol;Acc:MGI:2685293]	-	207	134	90	117	178	118	151	259	2.3362	2.395	1.68721	2.07111	3.17095	2.41583	2.6821	2.7018
ENSMUSG00000031840	425.771	425.567	456.802	592.271	375.691	397.575	357.015	412.894	475.103	385.794	0.2976	0.0386629	0.999934	Rab3a	8	70754679	70758677	+	2226	protein_coding	RAB3A, member RAS oncogene family [Source:MGI Symbol;Acc:MGI:97843]	-	610	385	394	541	341	314	325	640	10.2927	10.2877	11.0428	14.3177	9.08202	9.61106	8.63056	9.98139
ENSMUSG00000001962	587.006	572.581	541.437	687.516	478.152	519.127	497.624	526.44	597.135	505.336	0.239932	0.0386908	0.999934	Fam50a	X	74313033	74320149	+	2288	protein_coding	family with sequence similarity 50, member A [Source:MGI Symbol;Acc:MGI:1351626]	-	841	518	467	628	434	410	453	816	13.8059	13.4666	12.7341	16.1698	11.2457	12.2094	11.7037	12.3814
ENSMUSG00000070644	113.772	99.4832	59.1291	98.5293	106.868	120.285	142.806	147.094	92.7283	129.263	-0.475017	0.0386937	0.999934	Etnk2	1	133363572	133380336	+	4566	protein_coding	ethanolamine kinase 2 [Source:MGI Symbol;Acc:MGI:2443760]	-	163	90	51	90	97	95	130	228	1.34084	1.17244	0.696856	1.1612	1.25947	1.4176	1.68302	1.73355
ENSMUSG00000027706	6891.21	6330.45	6551.74	6898.15	5521.88	5980.09	5654.02	6415.99	6667.89	5893	0.178014	0.038718	0.999934	Sec62	3	30792875	30821263	+	4343	protein_coding	SEC62 homolog (S. cerevisiae) [Source:MGI Symbol;Acc:MGI:1916526]	-	9873	5727	5651	6301	5012	4723	5147	9945	85.3853	78.4372	81.1791	85.4712	68.4187	74.0961	70.056	79.4971
ENSMUSG00000042404	219.167	252.024	229.56	223.333	168.565	198.788	204.323	185.157	231.021	189.208	0.287942	0.0387249	0.999934	Dennd4b	3	90265185	90280669	+	6031	protein_coding	DENN/MADD domain containing 4B [Source:MGI Symbol;Acc:MGI:2446201]	-	314	228	198	204	153	157	186	287	1.95553	2.24869	2.04826	1.9927	1.50403	1.77369	1.82307	1.65207
ENSMUSG00000115868	158.443	207.809	207.532	206.912	191.701	135.479	124.131	143.868	195.174	148.795	0.386988	0.0387278	0.999934	Gm2999	15	71794570	71795107	+	428	processed_pseudogene	predicted gene 2999 [Source:MGI Symbol;Acc:MGI:3781177]	-	227	188	179	189	174	107	113	223	19.9208	26.1275	26.0926	26.0147	24.1023	17.0336	15.6069	18.0883
ENSMUSG00000000154	1325.47	2010.67	2490.38	2354.85	1957.78	2877.99	3372.42	2803.16	2045.34	2752.84	-0.429235	0.0389262	0.999934	Slc22a18	7	143473736	143499334	+	1699	protein_coding	solute carrier family 22 (organic cation transporter), member 18 [Source:MGI Symbol;Acc:MGI:1336884]	-	1899	1819	2148	2151	1777	2273	3070	4345	41.9813	63.6831	78.8769	74.5843	62.008	91.1534	106.813	88.7836
ENSMUSG00000014077	2899.43	3038.66	3003.99	3294.16	3414.27	3562.98	3241.7	3589.6	3059.06	3452.14	-0.174934	0.038943	0.999934	Chp1	2	119547697	119587027	+	3499	protein_coding	calcineurin-like EF hand protein 1 [Source:MGI Symbol;Acc:MGI:1927185]	-	4154	2749	2591	3009	3099	2814	2951	5564	44.5909	46.7321	46.199	50.6616	52.5087	54.7958	49.8547	55.2051
ENSMUSG00000024066	432.751	396.827	451.005	357.99	359.165	315.275	363.606	330.315	409.643	342.09	0.261285	0.0390083	0.999934	Xdh	17	73883895	73950196	-	9175	protein_coding	xanthine dehydrogenase [Source:MGI Symbol;Acc:MGI:98973]	-	620	359	389	327	326	249	331	512	2.5381	2.32741	2.64516	2.09963	2.10652	1.8491	2.13257	1.93731
ENSMUSG00000020903	654.711	527.261	630.711	669.999	613.665	481.142	448.191	492.247	620.67	508.811	0.287677	0.0390779	0.999934	Stx8	11	67966193	68207148	+	7137	protein_coding	syntaxin 8 [Source:MGI Symbol;Acc:MGI:1890156]	-	938	477	544	612	557	380	408	763	4.93641	3.97546	4.75545	5.05168	4.62693	3.62773	3.37929	3.71146
ENSMUSG00000117226	2.09396	0	2.31879	6.56862	8.81386	6.33081	8.78807	10.3224	2.74534	8.56377	-1.66822	0.0391082	0.999934	CT025731.4	17	74055731	74080293	-	1758	lincRNA	novel transcript	-	3	0	2	6	8	5	8	16	0.0640953	0	0.0709774	0.201063	0.269789	0.193784	0.269	0.315964
ENSMUSG00000020604	273.61	217.758	288.689	214.575	280.942	298.814	360.311	305.155	248.658	311.305	-0.322048	0.0391194	0.999934	Arsg	11	109473374	109573330	+	3906	protein_coding	arylsulfatase G [Source:MGI Symbol;Acc:MGI:1921258]	-	392	197	249	196	255	236	328	473	3.76945	2.99998	3.97719	2.95613	3.87045	4.11668	4.96389	4.20402
ENSMUSG00000102030	0	0	0	1.09477	4.40693	2.53233	3.29553	1.29029	0.273692	2.88127	-3.23477	0.0391567	1	Gm29106	1	118176542	118202307	+	4012	protein_coding	predicted gene 29106 [Source:MGI Symbol;Acc:MGI:5579812]	-	0	0	0	1	4	2	3	2	0	0	0	0.0146838	0.0591088	0.0339653	0.0442019	0.0173063
ENSMUSG00000106717	0	0	0	1.09477	4.40693	2.53233	3.29553	1.29029	0.273692	2.88127	-3.23477	0.0391567	1	Gm42798	5	31210344	31214315	-	3972	TEC	predicted gene 42798 [Source:MGI Symbol;Acc:MGI:5662935]	-	0	0	0	1	4	2	3	2	0	0	0	0.0148317	0.0597041	0.0343074	0.0446471	0.0174806
ENSMUSG00000002944	1852.45	1682.37	1045.77	942.597	1203.09	2441.16	2251.94	1985.12	1380.8	1970.33	-0.512169	0.0393875	0.999934	Cd36	5	17781690	17888801	-	3590	protein_coding	CD36 molecule [Source:MGI Symbol;Acc:MGI:107899]	-	2654	1522	902	861	1092	1928	2050	3077	27.7671	25.2177	15.6755	14.1289	18.0336	36.5914	33.7552	29.7556
ENSMUSG00000101089	42.5771	32.0557	102.027	58.0228	30.8485	43.0495	37.3493	26.451	58.6706	34.4246	0.773105	0.039446	0.999934	2610016A17Rik	19	25671134	25672253	-	1097	lincRNA	RIKEN cDNA 2610016A17 gene [Source:MGI Symbol;Acc:MGI:1919653]	-	61	29	88	53	28	34	34	41	2.08856	1.57245	5.00478	2.84623	1.51323	2.11173	1.83212	1.29752
ENSMUSG00000067889	4254.92	4258.99	5053.8	3538.3	3407.66	3555.39	2934.12	4092.17	4276.5	3497.33	0.289711	0.0394772	0.999934	Sptbn2	19	4711208	4752353	+	8251	protein_coding	spectrin beta, non-erythrocytic 2 [Source:MGI Symbol;Acc:MGI:1313261]	-	6096	3853	4359	3232	3093	2808	2671	6343	27.75	27.7765	32.9601	23.0762	22.2242	23.1877	19.1359	26.6885
ENSMUSG00000105065	5.58388	3.31611	2.31879	3.28431	0	0	0	1.29029	3.62577	0.322574	3.01719	0.0394932	1	Gm42513	3	58079716	58081834	+	2119	TEC	predicted gene 42513 [Source:MGI Symbol;Acc:MGI:5662650]	-	8	3	2	3	0	0	0	2	0.141802	0.0842122	0.0588854	0.0834047	0	0	0	0.0327669
ENSMUSG00000049624	822.925	794.76	772.157	645.914	849.435	905.307	901.875	894.819	758.939	887.859	-0.225024	0.0394956	0.999934	Slc17a5	9	78536488	78588041	-	3627	protein_coding	solute carrier family 17 (anion/sugar transporter), member 5 [Source:MGI Symbol;Acc:MGI:1924105]	-	1179	719	666	590	771	715	821	1387	12.2093	11.7914	11.4561	9.58307	12.6026	13.4315	13.3806	13.2759
ENSMUSG00000035875	6.28187	1.10537	2.31879	3.28431	7.71212	13.9278	16.4776	3.87088	3.24758	10.4971	-1.60058	0.0395044	0.999934	AI182371	2	35081861	35101543	-	3050	protein_coding	expressed sequence AI182371 [Source:MGI Symbol;Acc:MGI:2138853]	-	9	1	2	3	7	11	15	6	0.110832	0.0195022	0.0409109	0.0579458	0.136067	0.245731	0.290718	0.0682948
ENSMUSG00000090486	203.114	211.125	177.387	218.954	207.126	267.16	297.696	245.156	202.645	254.284	-0.325406	0.0395323	0.999934	BC035947	1	78497026	78512158	-	3310	protein_coding	cDNA sequence BC035947 [Source:MGI Symbol;Acc:MGI:2652858]	-	291	191	153	200	188	211	271	380	3.30209	3.43234	2.88385	3.55961	3.36731	4.34332	4.83974	3.98558
ENSMUSG00000077265	0	0	0	0	3.3052	5.06465	1.09851	0.645147	0	2.52838	-3.75689	0.0396548	1	Gm24430	10	86038685	86038788	-	104	snRNA	predicted gene, 24430 [Source:MGI Symbol;Acc:MGI:5454207]	-	0	0	0	0	3	4	1	1	0	0	0	0	1.71018	2.62056	0.568391	0.333813
ENSMUSG00000052137	125.637	184.597	155.359	203.627	100.258	124.084	121.934	147.739	167.305	123.504	0.426137	0.0397193	0.999934	Rbm12b2	4	12089439	12096243	+	3468	protein_coding	RNA binding motif protein 12 B2 [Source:MGI Symbol;Acc:MGI:1924854]	-	180	167	134	186	91	98	111	229	1.94947	2.86432	2.41065	3.15961	1.55566	1.92537	1.89202	2.29241
ENSMUSG00000074754	369.932	313.925	287.53	383.169	289.756	289.951	257.051	275.478	338.639	278.059	0.287893	0.0397707	0.999934	Smim26	2	144594054	144595366	+	471	protein_coding	small integral membrane protein 26 [Source:MGI Symbol;Acc:MGI:2685407]	-	530	284	248	350	263	229	234	427	42.2648	35.8659	32.8503	43.7771	33.1046	33.127	29.3681	31.4734
ENSMUSG00000029599	867.596	901.981	930.994	868.153	1046.65	1045.85	942.52	1020.62	892.181	1013.91	-0.185155	0.0397984	0.999934	Ddx54	5	120612739	120628592	+	6128	protein_coding	DEAD (Asp-Glu-Ala-Asp) box polypeptide 54 [Source:MGI Symbol;Acc:MGI:1919240]	-	1243	816	803	793	950	826	858	1582	7.61862	7.92056	8.17534	7.62351	9.1909	9.18392	8.27655	8.96239
ENSMUSG00000102982	0.697986	5.52684	2.31879	2.18954	4.40693	13.9278	9.88658	5.80632	2.68329	8.50691	-1.7035	0.0398156	0.999934	Gm38319	1	13641483	13642748	-	1266	TEC	predicted gene, 38319 [Source:MGI Symbol;Acc:MGI:5611547]	-	1	5	2	2	4	11	9	9	0.0296681	0.23492	0.098561	0.0930672	0.187318	0.592006	0.420232	0.2468
ENSMUSG00000103567	18.8456	28.7396	31.3037	13.1372	35.2554	37.9849	38.4478	36.7734	23.0065	37.1154	-0.702633	0.039929	0.999934	Pcdhga5	18	37694380	37841873	+	4664	protein_coding	protocadherin gamma subfamily A, 5 [Source:MGI Symbol;Acc:MGI:1935217]	-	27	26	27	12	32	30	35	57	0.217435	0.331588	0.361172	0.151573	0.406766	0.438258	0.443599	0.42428
ENSMUSG00000025128	22.3355	38.6879	24.3473	10.9477	11.0173	10.1293	10.9851	16.1287	24.0796	12.0651	0.97005	0.040055	0.999934	Bhlhe22	3	18054174	18057517	+	3344	protein_coding	basic helix-loop-helix family, member e22 [Source:MGI Symbol;Acc:MGI:1930001]	bHLH	32	35	21	10	10	8	10	25	0.359424	0.622567	0.391798	0.176171	0.177291	0.163001	0.176772	0.259543
ENSMUSG00000091722	0.697986	4.42147	2.31879	2.18954	0	0	0	0	2.40695	0	3.69432	0.040281	1	Siah3	14	75455982	75529708	+	4472	protein_coding	siah E3 ubiquitin protein ligase family member 3 [Source:MGI Symbol;Acc:MGI:2685758]	-	1	4	2	2	0	0	0	0	0.00839889	0.0532038	0.0279021	0.0263468	0	0	0	0
ENSMUSG00000027239	203.812	394.617	335.065	324.052	171.87	158.27	322.961	219.995	314.386	218.274	0.522337	0.0402868	0.999934	Mdk	2	91929805	91932297	-	1324	protein_coding	midkine [Source:MGI Symbol;Acc:MGI:96949]	-	292	357	289	296	156	125	294	341	8.28359	16.0385	13.6182	13.1706	6.98538	6.43264	13.1262	8.94134
ENSMUSG00000084771	0.697986	1.10537	0	0	8.81386	1.26616	4.39403	1.29029	0.450839	3.94109	-3.01669	0.0404015	1	A230072E10Rik	X	151291974	151344846	-	6252	antisense	RIKEN cDNA A230072E10 gene [Source:MGI Symbol;Acc:MGI:3603753]	-	1	1	0	0	8	1	4	2	0.00600765	0.00951405	0	0	0.075862	0.010898	0.03782	0.0111057
ENSMUSG00000025574	64.2147	78.4812	84.6358	41.6013	87.0368	88.6314	102.161	99.9978	67.2332	94.4568	-0.496498	0.0404634	0.999934	Tk1	11	117815526	117826092	-	5198	protein_coding	thymidine kinase 1 [Source:MGI Symbol;Acc:MGI:98763]	-	92	71	73	38	79	70	93	155	0.664776	0.812469	0.876184	0.430673	0.90104	0.917548	1.05761	1.03522
ENSMUSG00000068037	4.8859	3.31611	5.79698	1.09477	8.81386	15.194	5.49254	11.6126	3.77344	10.2783	-1.42749	0.0405845	0.999934	Mas1	17	12841079	12868143	-	2620	protein_coding	MAS1 oncogene [Source:MGI Symbol;Acc:MGI:96918]	-	7	3	5	1	8	12	5	18	0.100351	0.068109	0.119063	0.0224853	0.181026	0.312066	0.112811	0.23851
ENSMUSG00000036899	920.643	897.559	1433.01	814.509	1259.28	1415.57	999.643	1818.02	1016.43	1373.13	-0.435332	0.0405959	0.999934	Trpv5	6	41652173	41680769	-	3243	protein_coding	transient receptor potential cation channel, subfamily V, member 5 [Source:MGI Symbol;Acc:MGI:2429764]	-	1319	812	1236	744	1143	1118	910	2818	15.2764	14.8934	23.7783	13.5153	20.8955	23.4889	16.5873	30.1669
ENSMUSG00000022037	40698.8	32427.1	34125.6	46635	52898.6	46504.9	38619.2	51760.8	38471.6	47445.9	-0.302488	0.0408877	0.999934	Clu	14	65968483	65981547	+	3437	protein_coding	clusterin [Source:MGI Symbol;Acc:MGI:88423]	-	58309	29336	29434	42598	48014	36729	35156	80231	637.206	507.699	534.292	730.146	828.212	728.109	604.645	810.399
ENSMUSG00000029446	219.865	195.65	223.763	230.996	251.195	257.031	259.248	276.123	217.569	260.899	-0.264355	0.040903	0.999934	Psph	5	129765558	129787449	-	4329	protein_coding	phosphoserine phosphatase [Source:MGI Symbol;Acc:MGI:97788]	-	315	177	193	211	228	203	236	428	2.73305	2.43204	2.7815	2.87141	3.12249	3.19503	3.22259	3.43236
ENSMUSG00000052485	1036.51	735.07	1080.56	865.963	771.212	853.394	582.209	749.661	929.525	739.119	0.331636	0.0409494	0.999934	Tmem171	13	98686235	98694834	-	1583	protein_coding	transmembrane protein 171 [Source:MGI Symbol;Acc:MGI:2685751]	-	1485	665	932	791	700	674	530	1162	35.2346	24.9876	36.7319	29.4372	26.2162	29.0099	19.7914	25.4836
ENSMUSG00000029512	1115.38	1205.96	1166.35	1109	1557.85	1157.27	1475.3	1256.1	1149.17	1361.63	-0.24482	0.0410077	0.999934	Ulk1	5	110784488	110810097	-	6488	protein_coding	unc-51 like kinase 1 [Source:MGI Symbol;Acc:MGI:1270126]	-	1598	1091	1006	1013	1414	914	1343	1947	9.25102	10.0023	9.67378	9.19812	12.9209	9.59848	12.2362	10.4182
ENSMUSG00000062093	53.0469	69.6382	57.9698	59.1176	42.9675	46.848	39.5463	41.2894	59.9431	42.6628	0.489376	0.0413474	0.999934	Gm10110	14	89896228	89899447	-	3220	transcribed_processed_pseudogene	predicted gene 10110 [Source:MGI Symbol;Acc:MGI:3641718]	-	76	63	50	54	39	37	36	64	0.886506	1.16378	0.968775	0.987957	0.718062	0.782912	0.660887	0.690018
ENSMUSG00000028036	3546.46	3814.63	3246.31	4291.5	2924	3449.03	2786.92	3368.96	3724.72	3132.22	0.249729	0.0414129	0.999934	Ptgfr	3	151796502	151837630	-	6778	protein_coding	prostaglandin F receptor [Source:MGI Symbol;Acc:MGI:97796]	-	5081	3451	2800	3920	2654	2724	2537	5222	28.156	30.285	25.773	34.071	23.2141	27.3825	22.1258	26.7468
ENSMUSG00000111664	0	0	1.1594	0	0	2.53233	7.68956	3.22574	0.289849	3.36191	-3.47944	0.0414653	1	Gm48865	10	31321418	31324022	+	2605	TEC	predicted gene, 48865 [Source:MGI Symbol;Acc:MGI:6098607]	-	0	0	1	0	0	2	7	5	0	0	0.0239498	0	0	0.0523106	0.158844	0.0666344
ENSMUSG00000106466	0	1.10537	0	0	4.40693	6.33081	3.29553	0	0.276342	3.50832	-3.50747	0.0414934	1	Gm40348	5	137166450	137172662	+	452	lincRNA	predicted gene, 40348 [Source:MGI Symbol;Acc:MGI:5623233]	-	0	1	0	0	4	5	3	0	0	0.131597	0	0	0.524656	0.7537	0.392341	0
ENSMUSG00000031958	6526.17	7666.84	5197.57	5203.44	5573.66	8701.07	8542	8784.32	6148.5	7900.27	-0.361657	0.0415589	0.999934	Ldhd	8	111623785	111630374	-	5328	protein_coding	lactate dehydrogenase D [Source:MGI Symbol;Acc:MGI:106428]	-	9350	6936	4483	4753	5059	6872	7776	13616	65.913	77.4336	52.4944	52.5538	56.2929	87.8792	86.2726	88.72
ENSMUSG00000045165	50.255	69.6382	41.7382	48.1699	31.9502	16.4601	53.8269	22.5802	52.4503	31.2044	0.753907	0.0416426	0.999934	AI467606	7	127091359	127093986	+	1932	protein_coding	expressed sequence AI467606 [Source:MGI Symbol;Acc:MGI:2141979]	-	72	63	36	44	29	13	49	35	1.39975	1.93963	1.16253	1.34167	0.889906	0.458462	1.49924	0.628923
ENSMUSG00000024220	745.449	680.907	795.345	838.594	1011.39	868.588	845.852	867.723	765.074	898.388	-0.231829	0.0416736	0.999934	Zfp523	17	28177129	28205886	+	8735	protein_coding	zinc finger protein 523 [Source:MGI Symbol;Acc:MGI:2687278]	zf-C2H2	1068	616	686	766	918	686	770	1345	4.59232	4.19471	4.89971	5.16614	6.23065	5.35092	5.21085	5.34559
ENSMUSG00000027797	3.48993	1.10537	9.27516	2.18954	1.10173	1.26616	0	0	4.015	0.591974	2.95056	0.0418631	1	Dclk1	3	55242364	55539068	+	15296	protein_coding	doublecortin-like kinase 1 [Source:MGI Symbol;Acc:MGI:1330861]	-	5	1	8	2	1	1	0	0	0.0122777	0.00388872	0.0326303	0.00770287	0.00387593	0.0044544	0	0
ENSMUSG00000074452	0.697986	0	0	0	5.50866	1.26616	1.09851	3.87088	0.174496	2.93605	-3.2998	0.0419423	1	Pate2	9	35570284	35690318	+	4720	protein_coding	prostate and testis expressed 2 [Source:MGI Symbol;Acc:MGI:2685692]	-	1	0	0	0	5	1	1	6	0.0079576	0	0	0	0.0628031	0.0144353	0.0125239	0.0441312
ENSMUSG00000003573	88.6442	118.274	108.983	90.8659	155.344	130.415	138.412	110.32	101.692	133.623	-0.393408	0.0419433	0.999934	Homer3	8	70282827	70294361	+	3440	protein_coding	homer scaffolding protein 3 [Source:MGI Symbol;Acc:MGI:1347359]	-	127	107	94	83	141	103	126	171	1.38666	1.85016	1.70482	1.42141	2.43004	2.04007	2.16517	1.72573
ENSMUSG00000085860	67.0066	27.6342	84.6358	44.8856	38.5606	40.5172	25.2657	30.9671	56.0406	33.8276	0.737005	0.0419536	0.999934	2410003L11Rik	11	97598511	97622893	+	1144	processed_transcript	RIKEN cDNA 2410003L11 gene [Source:MGI Symbol;Acc:MGI:1916979]	-	96	25	73	41	35	32	23	48	3.15188	1.29987	3.98112	2.11134	1.81382	1.90586	1.18845	1.45664
ENSMUSG00000078861	199.624	215.547	198.257	212.385	122.292	179.795	150.496	191.609	206.453	161.048	0.351996	0.0420147	0.999934	Zfp931	2	178067695	178078476	-	2299	protein_coding	zinc finger protein 931 [Source:MGI Symbol;Acc:MGI:2441662]	zf-C2H2	286	195	171	194	111	142	137	297	4.67252	5.04522	4.64051	4.97122	2.86245	4.20839	3.52259	4.48491
ENSMUSG00000116478	10.4698	13.2644	8.11577	18.6111	1.10173	2.53233	6.59105	8.38691	12.6153	4.65301	1.36546	0.0421144	0.999934	Gm18890	15	99883640	99884444	+	805	processed_pseudogene	predicted gene, 18890 [Source:MGI Symbol;Acc:MGI:5011075]	-	15	12	7	17	1	2	6	13	0.699873	0.886686	0.542514	1.24409	0.0736474	0.169278	0.440592	0.560639
ENSMUSG00000037280	5.58388	3.31611	4.63758	4.37908	11.0173	12.6616	10.9851	8.38691	4.47916	10.7627	-1.22744	0.0421915	0.999934	Galnt6	15	100691813	100729376	-	3871	protein_coding	polypeptide N-acetylgalactosaminyltransferase 6 [Source:MGI Symbol;Acc:MGI:1891640]	-	8	3	4	4	10	10	10	13	0.077623	0.0460981	0.0644682	0.0608747	0.153155	0.176013	0.152707	0.116589
ENSMUSG00000074071	44.6711	69.6382	55.651	43.7908	29.7468	18.9924	45.0388	39.9991	53.4378	33.4443	0.654344	0.0422048	0.999934	Fam169b	7	68273839	68363092	+	7027	protein_coding	family with sequence similarity 169, member B [Source:MGI Symbol;Acc:MGI:3644026]	-	64	63	48	40	27	15	41	62	0.342085	0.53328	0.426167	0.335344	0.227797	0.145441	0.344901	0.306308
ENSMUSG00000040177	134.013	172.438	159.997	177.353	95.8507	117.753	146.102	131.61	160.95	122.829	0.381717	0.0426033	0.999934	2310057M21Rik	7	131338220	131362759	-	13618	protein_coding	RIKEN cDNA 2310057M21 gene [Source:MGI Symbol;Acc:MGI:1915527]	-	192	156	138	162	87	93	133	204	0.529556	0.68139	0.632229	0.700813	0.378756	0.465304	0.577323	0.52006
ENSMUSG00000106317	12.5637	5.52684	12.7533	7.66339	19.8312	20.2586	24.1672	12.9029	9.62683	19.29	-0.968163	0.0426529	0.999934	Gm43848	3	105725901	105727147	-	1247	lincRNA	predicted gene 43848 [Source:MGI Symbol;Acc:MGI:5663985]	-	18	5	11	7	18	16	22	20	0.542163	0.2385	0.550345	0.330698	0.855775	0.87422	1.04289	0.556801
ENSMUSG00000031959	254.765	279.658	260.864	281.356	312.892	340.598	304.287	314.832	269.161	318.152	-0.241925	0.0426999	0.999934	Wdr59	8	111448797	111522092	-	8859	protein_coding	WD repeat domain 59 [Source:MGI Symbol;Acc:MGI:2442115]	-	365	253	225	257	284	269	277	488	1.5475	1.69871	1.58455	1.70903	1.90058	2.06888	1.84831	1.91237
ENSMUSG00000025170	84.4563	48.6362	89.2734	75.5391	121.191	83.5668	114.245	98.0624	74.4763	104.266	-0.481487	0.0428244	0.999934	Rab40b	11	121356125	121388251	-	2008	protein_coding	Rab40B, member RAS oncogene family [Source:MGI Symbol;Acc:MGI:2183451]	-	121	44	77	69	110	66	104	152	2.26332	1.30339	2.39241	2.02435	3.24775	2.23948	3.06161	2.62794
ENSMUSG00000064984	1.39597	2.21074	8.11577	0	0	0	0	0	2.93062	0	3.98411	0.0429031	1	Snord73a	3	86138791	86138858	-	68	snoRNA	small nucleolar RNA, C/D box U73A [Source:MGI Symbol;Acc:MGI:1321388]	-	2	2	7	0	0	0	0	0	1.1047	1.74947	6.42241	0	0	0	0	0
ENSMUSG00000056486	113.772	134.855	117.099	125.899	156.446	135.479	169.17	153.545	122.906	153.66	-0.327284	0.0430282	0.999934	Chn1	2	73610660	73775346	-	6365	protein_coding	chimerin 1 [Source:MGI Symbol;Acc:MGI:1915674]	-	163	122	101	115	142	107	154	238	0.961863	1.14011	0.989992	1.06439	1.32264	1.14539	1.43022	1.29812
ENSMUSG00000064339	46057.3	47706.6	53618.5	61959.6	37059	49789.3	35412.6	47809.3	52335.5	42517.5	0.299704	0.0430485	0.999934	mt-Rnr2	MT	1094	2675	+	1582	Mt_rRNA	mitochondrially encoded 16S rRNA [Source:MGI Symbol;Acc:MGI:102492]	-	65986	43159	46247	56596	33637	39323	32237	74106	1566.64	1622.74	1823.84	2107.56	1260.56	1693.59	1204.56	1626.23
ENSMUSG00000051910	1032.32	1077.73	1204.61	1022.52	1215.21	1195.26	1196.28	1501.26	1084.3	1277	-0.238597	0.0431228	0.999934	Sox6	7	115470872	116038796	-	14832	protein_coding	SRY (sex determining region Y)-box 6 [Source:MGI Symbol;Acc:MGI:98368]	HMG	1479	975	1039	934	1103	944	1089	2327	3.74535	3.91011	4.37044	3.70977	4.40889	4.3365	4.34019	5.44669
ENSMUSG00000109452	2.79194	5.52684	4.63758	0	0	0	1.09851	0	3.23909	0.274627	3.4157	0.0433194	1	Gm44530	7	83874362	83877920	+	3559	TEC	predicted gene 44530 [Source:MGI Symbol;Acc:MGI:5753106]	-	4	5	4	0	0	0	1	0	0.0422139	0.0835654	0.0701198	0	0	0	0.0166094	0
ENSMUSG00000031239	35.5973	51.9523	47.5352	49.2646	42.9675	24.0571	23.0687	28.3865	46.0874	29.6199	0.628089	0.0433579	0.999934	Itm2a	X	107397099	107403376	-	1744	protein_coding	integral membrane protein 2A [Source:MGI Symbol;Acc:MGI:107706]	-	51	47	41	45	39	19	21	44	1.09837	1.60301	1.46672	1.52008	1.32578	0.742291	0.711793	0.875876
ENSMUSG00000087698	0	0	0	0	3.3052	0	6.59105	1.29029	0	2.79664	-3.92964	0.0436631	1	Gm13031	4	140947666	140957902	-	924	antisense	predicted gene 13031 [Source:MGI Symbol;Acc:MGI:3702680]	-	0	0	0	0	3	0	6	2	0	0	0	0	0.192488	0	0.383849	0.075144
ENSMUSG00000032202	2052.08	1701.16	2077.64	2232.24	1976.51	1483.94	1620.3	1663.19	2015.78	1685.98	0.257646	0.0438451	0.999934	Rab27a	9	73044854	73097629	+	3879	protein_coding	RAB27A, member RAS oncogene family [Source:MGI Symbol;Acc:MGI:1861441]	-	2940	1539	1792	2039	1794	1172	1475	2578	28.4676	23.5995	28.8222	30.9669	27.4193	20.5861	22.4778	23.0727
ENSMUSG00000075334	50.953	28.7396	62.6073	33.9379	17.6277	29.1217	26.3642	33.5477	44.0594	26.6653	0.715638	0.0440058	0.999934	Rprm	2	54084093	54085552	-	1460	protein_coding	reprimo, TP53 dependent G2 arrest mediator candidate [Source:MGI Symbol;Acc:MGI:1915124]	-	73	26	54	31	16	23	24	52	1.87799	1.05927	2.30754	1.25086	0.649711	1.07335	0.971716	1.23648
ENSMUSG00000104520	14.6577	7.73758	31.3037	7.66339	0	8.86314	7.68956	5.16118	15.3406	5.42847	1.50802	0.044039	0.999934	Gm37336	1	180202303	180212401	-	1080	lincRNA	predicted gene, 37336 [Source:MGI Symbol;Acc:MGI:5610564]	-	21	7	27	7	0	7	7	8	0.73033	0.385531	1.55973	0.381834	0	0.441612	0.383138	0.257159
ENSMUSG00000074796	4.18791	1.10537	2.31879	4.37908	9.91559	2.53233	13.1821	10.3224	2.99779	8.98809	-1.56653	0.0440791	0.999934	Slc4a11	2	130684113	130697519	-	4998	protein_coding	solute carrier family 4, sodium bicarbonate transporter-like, member 11 [Source:MGI Symbol;Acc:MGI:2138987]	-	6	1	2	4	9	2	12	16	0.0450899	0.0119011	0.0249656	0.0471481	0.106758	0.0272647	0.141927	0.111137
ENSMUSG00000066071	563.274	716.279	575.06	601.029	558.578	876.185	678.878	1158.04	613.91	817.92	-0.416301	0.0440929	0.999934	Cyp4a12a	4	115299046	115332815	+	2422	protein_coding	cytochrome P450, family 4, subfamily a, polypeptide 12a [Source:MGI Symbol;Acc:MGI:88612]	-	807	648	496	549	507	692	618	1795	12.5148	15.9142	12.7766	13.3536	12.4104	19.467	15.0833	25.7292
ENSMUSG00000032366	1328.96	1529.83	1203.45	1207.53	1097.33	1069.91	1281.96	925.141	1317.44	1093.58	0.270076	0.0441944	0.999934	Tpm1	9	67022590	67049406	-	6485	protein_coding	tropomyosin 1, alpha [Source:MGI Symbol;Acc:MGI:98809]	-	1904	1384	1038	1103	996	845	1167	1434	11.0276	12.6944	9.98611	10.02	9.10548	8.87797	10.6376	7.67671
ENSMUSG00000086405	0	0	0	0	4.40693	1.26616	2.19702	1.29029	0	2.2901	-3.63609	0.0442521	1	9330198N18Rik	2	30629655	30689210	+	1247	lincRNA	RIKEN cDNA 9330198N18 gene [Source:MGI Symbol;Acc:MGI:1924766]	-	0	0	0	0	4	1	2	2	0	0	0	0	0.190172	0.0546387	0.0948079	0.0556801
ENSMUSG00000047905	93.5301	91.7456	103.186	107.287	91.4438	62.042	75.7971	69.0307	98.9373	74.5784	0.406826	0.044275	0.999934	Gm8566	6	67205619	67206083	+	465	processed_pseudogene	predicted pseudogene 8566 [Source:MGI Symbol;Acc:MGI:3647296]	-	134	83	89	98	83	49	69	107	10.8237	10.6172	11.9411	12.4158	10.5823	7.17976	8.77156	7.98853
ENSMUSG00000002814	136.805	140.382	108.983	147.794	185.091	163.335	174.663	152.255	133.491	168.836	-0.333198	0.0445312	0.999934	Top3a	11	60740058	60777365	-	4599	protein_coding	topoisomerase (DNA) III alpha [Source:MGI Symbol;Acc:MGI:1197527]	-	196	127	94	135	168	129	159	236	1.60072	1.64257	1.27519	1.7293	2.1657	1.91114	2.04369	1.7815
ENSMUSG00000029128	818.039	810.235	793.026	902.09	741.466	766.029	682.174	711.597	830.848	725.316	0.196783	0.0446752	0.999934	Rab28	5	41624976	41708157	-	4529	protein_coding	RAB28, member RAS oncogene family [Source:MGI Symbol;Acc:MGI:1917285]	-	1172	733	684	824	673	605	621	1103	9.71962	9.62689	9.42242	10.7183	8.8098	9.10165	8.10532	8.45492
ENSMUSG00000019990	436.241	332.716	396.513	345.947	488.067	464.682	444.896	423.217	377.854	455.215	-0.26343	0.0447606	0.999934	Pde7b	10	20398004	20725078	-	12444	protein_coding	phosphodiesterase 7B [Source:MGI Symbol;Acc:MGI:1352752]	-	625	301	342	316	443	367	405	656	1.88644	1.43877	1.71465	1.49599	2.11056	2.00943	1.92387	1.83012
ENSMUSG00000108634	0	0	0	0	0	8.86314	1.09851	1.93544	0	2.97427	-4.00292	0.0448877	1	Gm38534	11	88253368	88256990	+	1909	lincRNA	predicted gene, 38534 [Source:MGI Symbol;Acc:MGI:5621419]	-	0	0	0	0	0	7	1	3	0	0	0	0	0	0.249838	0.0309653	0.0545571
ENSMUSG00000109647	1.39597	1.10537	0	0	0	10.1293	8.78807	1.93544	0.625335	5.2132	-2.92185	0.0449477	1	Gm45510	7	16413908	16416621	-	638	antisense	predicted gene 45510 [Source:MGI Symbol;Acc:MGI:5791346]	-	2	1	0	0	0	8	8	3	0.117742	0.0932318	0	0	0	0.854351	0.741225	0.163244
ENSMUSG00000065147	5.58388	12.1591	6.95637	5.47385	28.645	10.1293	12.0836	14.1932	7.54329	16.2628	-1.12427	0.0450677	0.999934	Snora31	14	75847905	75848034	+	130	snoRNA	small nucleolar RNA, H/ACA box 31 [Source:MGI Symbol;Acc:MGI:3819500]	-	8	11	6	5	26	8	11	22	2.31138	5.03308	2.8795	2.26583	11.8572	4.19289	5.00184	5.8751
ENSMUSG00000021772	300.832	336.032	398.832	431.339	271.026	293.75	284.514	330.315	366.759	294.901	0.308104	0.0451437	0.999934	Nkiras1	14	18271136	18284003	+	5491	protein_coding	NFKB inhibitor interacting Ras-like protein 1 [Source:MGI Symbol;Acc:MGI:1916971]	-	431	304	344	394	246	232	259	512	2.94815	3.29311	3.90855	4.22712	2.65605	2.87875	2.78823	3.23709
ENSMUSG00000051111	44.6711	30.9503	77.6795	25.1797	36.3572	21.5248	19.7732	23.8704	44.6201	25.3814	0.812189	0.0451651	0.999934	Sv2c	13	95954594	96132577	-	9700	protein_coding	synaptic vesicle glycoprotein 2c [Source:MGI Symbol;Acc:MGI:1922459]	-	64	28	67	23	33	17	18	37	0.247818	0.1717	0.430935	0.139687	0.201695	0.119411	0.109694	0.132424
ENSMUSG00000101026	286.872	243.181	194.778	312.009	429.675	370.986	265.839	302.574	259.21	342.269	-0.396898	0.045182	0.999934	D730001G18Rik	15	74770908	74778859	-	1594	protein_coding	RIKEN cDNA D730001G18 gene [Source:MGI Symbol;Acc:MGI:1925975]	-	411	220	168	285	390	293	242	469	9.6845	8.20954	6.57552	10.5331	14.5054	12.5241	8.97445	10.2146
ENSMUSG00000025232	1189.37	1117.53	1678.8	1296.21	1105.04	926.831	1200.67	1056.11	1320.48	1072.16	0.299588	0.0452023	0.999934	Hexa	9	59539540	59565109	+	1996	protein_coding	hexosaminidase A [Source:MGI Symbol;Acc:MGI:96073]	-	1704	1011	1448	1184	1003	732	1093	1637	32.0651	30.1283	45.2602	34.9455	29.7916	24.9872	32.3698	28.4724
ENSMUSG00000087187	11.1678	7.73758	25.5067	19.7059	4.40693	7.59698	9.88658	7.09662	16.0295	7.24678	1.13438	0.0452854	0.999934	Gm13431	2	36216777	36222934	+	823	lincRNA	predicted gene 13431 [Source:MGI Symbol;Acc:MGI:3650776]	-	16	7	22	18	4	6	9	11	0.730204	0.505921	1.66775	1.28847	0.288147	0.496728	0.646433	0.464012
ENSMUSG00000071291	61.4227	46.4255	69.5637	71.16	55.0866	40.5172	27.4627	44.5152	62.143	41.8954	0.564291	0.0453737	0.999934	Zfp58	13	67490167	67500555	-	2435	protein_coding	zinc finger protein 58 [Source:MGI Symbol;Acc:MGI:99205]	zf-C2H2	88	42	60	65	50	32	25	69	1.3574	1.02597	1.53731	1.57259	1.21738	0.895402	0.606907	0.983754
ENSMUSG00000111709	7.67784	5.52684	12.7533	5.47385	0	5.06465	1.09851	3.22574	7.85797	2.34722	1.73348	0.0453743	0.999934	Gm3776	9	78257129	78269166	+	874	protein_coding	predicted gene 3776 [Source:MGI Symbol;Acc:MGI:3826440]	-	11	5	11	5	0	4	1	5	0.472721	0.340285	0.785218	0.337022	0	0.311828	0.0676347	0.198607
ENSMUSG00000047109	0	0	1.1594	2.18954	4.40693	6.33081	4.39403	2.58059	0.837234	4.42809	-2.49253	0.0453909	1	Cldn14	16	93919031	94008837	-	2129	protein_coding	claudin 14 [Source:MGI Symbol;Acc:MGI:1860425]	-	0	0	1	2	4	5	4	4	0	0	0.0293044	0.055342	0.111388	0.160015	0.111062	0.065226
ENSMUSG00000030276	54.4429	61.9006	51.0134	48.1699	39.6623	29.1217	39.5463	41.2894	53.8817	37.405	0.515276	0.0453936	0.999934	Ttll3	6	113389260	113414587	+	5041	protein_coding	tubulin tyrosine ligase-like family, member 3 [Source:MGI Symbol;Acc:MGI:2141418]	-	78	56	44	44	36	23	36	64	0.581168	0.660778	0.544559	0.514205	0.423389	0.31087	0.42215	0.440757
ENSMUSG00000036699	4.18791	12.1591	2.31879	7.66339	24.2381	10.1293	17.5761	9.67721	6.58229	15.4052	-1.23477	0.045461	0.999934	Zcchc12	X	36195904	36199158	+	2280	protein_coding	zinc finger, CCHC domain containing 12 [Source:MGI Symbol;Acc:MGI:1919943]	-	6	11	2	7	22	8	16	15	0.0988417	0.286974	0.0547273	0.180869	0.572059	0.239068	0.414826	0.228398
ENSMUSG00000046111	115.866	107.221	111.302	105.098	176.277	140.544	147.2	111.61	109.872	143.908	-0.379317	0.0454633	0.999934	Cep295	9	15316915	15357788	-	16238	protein_coding	centrosomal protein 295 [Source:MGI Symbol;Acc:MGI:2442521]	-	166	97	96	96	160	111	134	173	0.383972	0.355323	0.368848	0.348288	0.584172	0.465755	0.487813	0.369871
ENSMUSG00000030867	3.48993	15.4752	4.63758	4.37908	15.4242	15.194	21.9702	10.9675	6.99544	15.889	-1.20144	0.0456039	0.999934	Plk1	7	122159439	122169873	+	2199	protein_coding	polo like kinase 1 [Source:MGI Symbol;Acc:MGI:97621]	-	5	14	4	4	14	12	20	17	0.0854021	0.378693	0.113486	0.107161	0.377447	0.371812	0.537633	0.268386
ENSMUSG00000098322	0	8.84295	1.1594	2.18954	0	0	0	0	3.04797	0	4.03959	0.0456507	1	5830468F06Rik	8	15015092	15018907	-	1104	antisense	RIKEN cDNA 5830468F06 gene [Source:MGI Symbol;Acc:MGI:1923332]	-	0	8	1	2	0	0	0	0	0	0.431028	0.0565119	0.106724	0	0	0	0
ENSMUSG00000043165	47.463	66.3221	34.7819	48.1699	84.8334	82.3006	88.9792	44.5152	49.1842	75.1571	-0.599468	0.0457289	0.999934	Lor	3	92080271	92083142	-	1779	protein_coding	loricrin [Source:MGI Symbol;Acc:MGI:96816]	-	68	60	30	44	77	65	81	69	1.43568	2.00613	1.05209	1.45706	2.56607	2.48946	2.69147	1.34651
ENSMUSG00000042737	780.348	666.537	653.899	791.519	699.6	574.838	603.081	558.052	723.076	608.893	0.250445	0.0457298	0.999934	Dpm3	3	89259358	89267079	+	919	protein_coding	dolichyl-phosphate mannosyltransferase polypeptide 3 [Source:MGI Symbol;Acc:MGI:1915813]	-	1118	603	564	723	635	454	549	865	45.6931	39.0289	38.2889	46.3472	40.9649	33.6595	35.3132	32.6766
ENSMUSG00000073096	383.194	290.712	296.805	258.366	424.167	369.72	368	362.573	307.269	381.115	-0.304564	0.0457629	0.999934	Lrrc61	6	48554796	48570722	+	2913	protein_coding	leucine rich repeat containing 61 [Source:MGI Symbol;Acc:MGI:2652848]	-	549	263	256	236	385	292	335	562	7.07874	5.37032	5.48287	4.77278	7.83562	6.82982	6.79806	6.6978
ENSMUSG00000080364	3.48993	0	5.79698	7.66339	1.10173	1.26616	0	0	4.23757	0.591974	3.02252	0.0457751	1	Gm25777	16	18240717	18240842	-	126	snoRNA	predicted gene, 25777 [Source:MGI Symbol;Acc:MGI:5455554]	-	5	0	5	7	1	1	0	0	1.49047	0	2.47576	3.27286	0.470525	0.54075	0	0
ENSMUSG00000035305	123.543	165.805	105.505	91.9607	121.191	187.392	202.126	161.287	121.704	167.999	-0.462919	0.0458415	0.999934	Ror1	4	100095791	100444765	+	5762	protein_coding	receptor tyrosine kinase-like orphan receptor 1 [Source:MGI Symbol;Acc:MGI:1347520]	-	177	150	91	84	110	148	184	250	1.15378	1.54847	0.985319	0.858828	1.13181	1.75007	1.88767	1.50627
ENSMUSG00000020893	793.61	914.14	495.062	859.394	642.31	425.431	595.392	649.018	765.551	578.038	0.404192	0.0459253	0.999934	Per1	11	69095217	69109960	+	5631	protein_coding	period circadian clock 1 [Source:MGI Symbol;Acc:MGI:1098283]	-	1137	827	427	785	583	336	542	1006	7.58401	8.73584	4.73098	8.21267	6.13813	4.06556	5.68977	6.20224
ENSMUSG00000103966	2.09396	5.52684	6.95637	2.18954	0	0	1.09851	1.29029	4.19168	0.597201	2.61886	0.0460997	1	Gm37120	1	132102365	132108323	+	5959	TEC	predicted gene, 37120 [Source:MGI Symbol;Acc:MGI:5610348]	-	3	5	6	2	0	0	1	2	0.0189091	0.0499093	0.0628184	0.0197723	0	0	0.0099199	0.0116518
ENSMUSG00000043773	4.18791	1.10537	1.1594	2.18954	5.50866	7.59698	10.9851	5.16118	2.16055	7.31298	-1.65985	0.0461532	0.999934	1700048O20Rik	9	121937223	121947016	+	2099	lincRNA	RIKEN cDNA 1700048O20 gene [Source:MGI Symbol;Acc:MGI:1920637]	-	6	1	1	2	5	6	10	8	0.107365	0.0283382	0.0297233	0.0561329	0.141225	0.194763	0.281623	0.132316
ENSMUSG00000026042	1568.37	1009.2	1152.44	1670.62	1531.41	2060.05	1573.06	1726.41	1350.16	1722.73	-0.350664	0.0461858	0.999934	Col5a2	1	45374321	45503282	-	9591	protein_coding	collagen, type V, alpha 2 [Source:MGI Symbol;Acc:MGI:88458]	-	2247	913	994	1526	1390	1627	1432	2676	8.7996	5.66228	6.46594	9.37327	8.5922	11.5582	8.82592	9.68631
ENSMUSG00000039579	131.919	156.962	129.852	245.228	69.4091	121.552	135.117	130.32	165.991	114.099	0.536051	0.0463077	0.999934	Grin3a	4	49661611	49845744	-	12275	protein_coding	glutamate receptor ionotropic, NMDA3A [Source:MGI Symbol;Acc:MGI:1933206]	-	189	142	112	224	63	96	123	202	0.578315	0.6881	0.569253	1.07505	0.304279	0.532864	0.592331	0.571302
ENSMUSG00000061175	940.885	861.082	932.154	534.248	510.102	560.91	723.917	703.856	817.092	624.696	0.38677	0.0463927	0.999934	Fnip2	3	79455974	79567796	-	8364	protein_coding	folliculin interacting protein 2 [Source:MGI Symbol;Acc:MGI:2683054]	-	1348	779	804	488	463	443	659	1091	6.05341	5.53998	5.99723	3.43721	3.28186	3.60875	4.65749	4.52842
ENSMUSG00000040569	28.6174	77.3758	82.317	31.7483	34.1537	21.5248	46.1374	18.7093	55.0146	30.1313	0.868488	0.0464406	0.999934	Slc26a7	4	14502430	14621805	-	5431	protein_coding	solute carrier family 26, member 7 [Source:MGI Symbol;Acc:MGI:2384791]	-	41	70	71	29	31	17	42	29	0.283549	0.76666	0.815619	0.314571	0.338404	0.213273	0.457141	0.185376
ENSMUSG00000014850	263.141	227.706	270.139	257.271	300.773	310.21	321.863	282.574	254.564	303.855	-0.251364	0.046515	0.999934	Msh3	13	92211872	92355003	-	11254	protein_coding	mutS homolog 3 [Source:MGI Symbol;Acc:MGI:109519]	-	377	206	233	235	273	245	293	438	1.25823	1.08879	1.29169	1.23016	1.43817	1.48329	1.53901	1.35115
ENSMUSG00000097404	27.2214	28.7396	9.27516	17.5163	12.1191	7.59698	13.1821	9.67721	20.6881	10.6438	0.972816	0.0466523	0.999934	Gm10814	19	6012620	6018426	+	1933	lincRNA	predicted gene 10814 [Source:MGI Symbol;Acc:MGI:3642580]	-	39	26	8	16	11	6	12	15	0.757804	0.800066	0.258206	0.487628	0.337376	0.211488	0.36697	0.269399
ENSMUSG00000058174	16.7517	26.5288	25.5067	17.5163	26.4416	20.2586	50.5314	49.0312	21.5759	36.5657	-0.788567	0.0467491	0.999934	Gm5148	3	37714190	37724490	-	3901	protein_coding	predicted gene 5148 [Source:MGI Symbol;Acc:MGI:3646006]	-	24	24	22	16	24	16	46	76	0.231078	0.365948	0.351848	0.241626	0.364744	0.279454	0.697048	0.676354
ENSMUSG00000022297	931.113	764.915	913.603	725.832	1038.93	936.961	968.884	979.333	833.866	981.028	-0.233292	0.0467575	0.999934	Fzd6	15	39006034	39038188	+	4818	protein_coding	frizzled class receptor 6 [Source:MGI Symbol;Acc:MGI:108474]	-	1334	692	788	663	943	740	882	1518	10.3995	8.54326	10.2039	8.10675	11.6037	10.4648	10.8214	10.9381
ENSMUSG00000112442	6.97986	7.73758	10.4346	3.28431	1.10173	1.26616	0	4.51603	7.10908	1.72098	1.89374	0.0467921	0.999934	Gm47992	10	78298315	78300301	+	1987	TEC	predicted gene, 47992 [Source:MGI Symbol;Acc:MGI:6097287]	-	10	7	9	3	1	1	0	7	0.189028	0.209549	0.282588	0.0889454	0.029837	0.0342901	0	0.122303
ENSMUSG00000019951	1596.29	1771.91	1916.48	1626.83	1909.3	2147.41	1822.43	2110.92	1727.88	1997.52	-0.210174	0.046795	0.999934	Uhrf1bp1l	10	89744991	89819871	+	9235	protein_coding	UHRF1 (ICBP90) binding protein 1-like [Source:MGI Symbol;Acc:MGI:2442888]	-	2287	1603	1653	1486	1733	1696	1659	3272	9.3015	10.3248	11.1672	9.47943	11.1254	12.5128	10.6192	12.3002
ENSMUSG00000070873	0	0	2.31879	2.18954	8.81386	6.33081	4.39403	1.93544	1.12708	5.36854	-2.33209	0.0468584	0.999934	Lilra5	7	4237754	4243463	+	2109	protein_coding	leukocyte immunoglobulin-like receptor, subfamily A (with TM domain), member 5 [Source:MGI Symbol;Acc:MGI:3647196]	-	0	0	2	2	8	5	4	3	0	0	0.0591646	0.0558668	0.224888	0.161533	0.112115	0.0493834
ENSMUSG00000105388	173.798	164.7	120.577	235.376	142.123	110.156	121.934	139.997	173.613	128.553	0.430531	0.0469037	0.999934	Rpl36a-ps2	3	145879020	145879340	+	321	processed_pseudogene	ribosomal protein L36A, pseudogene 2 [Source:MGI Symbol;Acc:MGI:3780887]	-	249	149	104	215	129	87	111	217	29.1352	27.61	20.2133	39.4579	23.8253	18.4664	20.4408	23.4688
ENSMUSG00000113052	0	0	0	0	3.3052	1.26616	2.19702	1.93544	0	2.17595	-3.57265	0.0471201	1	Gm31513	12	84195969	84199580	+	684	antisense	predicted gene, 31513 [Source:MGI Symbol;Acc:MGI:5590672]	-	0	0	0	0	3	1	2	3	0	0	0	0	0.260027	0.0996118	0.172844	0.152265
ENSMUSG00000035179	0	0	0	1.09477	2.20346	1.26616	3.29553	3.87088	0.273692	2.65901	-3.16439	0.0471676	1	Ppp1r32	19	10474257	10482897	-	1458	protein_coding	protein phosphatase 1, regulatory subunit 32 [Source:MGI Symbol;Acc:MGI:1915002]	-	0	0	0	1	2	1	3	6	0	0	0	0.0404057	0.0813253	0.0467315	0.121631	0.142866
ENSMUSG00000033697	600.268	613.48	621.436	626.208	479.253	563.443	475.654	582.568	615.348	525.23	0.225742	0.0471815	0.999934	Arhgap39	15	76723985	76818170	-	7367	protein_coding	Rho GTPase activating protein 39 [Source:MGI Symbol;Acc:MGI:107858]	-	860	555	536	572	435	445	433	903	4.38462	4.48112	4.53924	4.5741	3.50068	4.11563	3.47439	4.25533
ENSMUSG00000021257	223.355	183.491	208.691	210.196	266.619	253.233	222.997	257.414	206.433	250.066	-0.274354	0.0472452	0.999934	Angel1	12	86700502	86726460	-	4463	protein_coding	angel homolog 1 [Source:MGI Symbol;Acc:MGI:1915987]	-	320	166	180	192	242	200	203	399	2.69307	2.21241	2.51625	2.5344	3.21471	3.0533	2.68875	3.10372
ENSMUSG00000020256	210.792	223.284	395.354	145.604	136.615	177.263	101.063	222.576	243.759	159.379	0.607349	0.0473545	0.999934	Aldh1l2	10	83487450	83534140	-	7503	protein_coding	aldehyde dehydrogenase 1 family, member L2 [Source:MGI Symbol;Acc:MGI:2444680]	-	302	202	341	133	124	140	92	345	1.51181	1.6014	2.83549	1.04428	0.979806	1.27134	0.724826	1.59632
ENSMUSG00000105100	58.6308	77.3758	66.0855	44.8856	36.3572	49.3804	35.1523	48.386	61.7444	42.319	0.537211	0.0473597	0.999934	Gm44349	11	69980692	69980814	+	123	miRNA	predicted gene, 44349 [Source:MGI Symbol;Acc:MGI:5690741]	-	84	70	57	41	33	39	32	75	25.6506	33.8515	28.912	19.6372	15.906	21.6036	15.3789	21.1686
ENSMUSG00000053263	4.18791	1.10537	2.31879	0	11.0173	7.59698	5.49254	4.51603	1.90302	7.15572	-1.80152	0.0474077	0.999934	Gm12592	11	3305426	3331178	-	2954	processed_transcript	predicted gene 12592 [Source:MGI Symbol;Acc:MGI:3649892]	-	6	1	2	0	10	6	5	7	0.0762895	0.020136	0.0422404	0	0.200698	0.138391	0.100055	0.0822666
ENSMUSG00000047205	448.107	357.034	539.119	199.248	580.613	767.295	386.675	518.698	385.877	563.32	-0.544447	0.0475506	0.999934	Dusp18	11	3895240	3901296	+	4632	protein_coding	dual specificity phosphatase 18 [Source:MGI Symbol;Acc:MGI:1922469]	-	642	323	465	182	527	606	352	804	5.20583	4.14781	6.26316	2.31474	6.74521	8.91397	4.49216	6.02592
ENSMUSG00000110772	1.39597	0	0	0	9.91559	5.06465	0	2.58059	0.348993	4.39021	-3.25938	0.0476166	1	Gm47856	10	43412531	43413762	+	1232	TEC	predicted gene, 47856 [Source:MGI Symbol;Acc:MGI:6097067]	-	2	0	0	0	9	4	0	4	0.0609738	0	0	0	0.433097	0.221216	0	0.112716
ENSMUSG00000062542	201.718	177.964	191.3	252.892	247.89	279.822	221.899	277.413	205.969	256.756	-0.31954	0.0476274	0.999934	Syt9	7	107370728	107548656	+	3979	protein_coding	synaptotagmin IX [Source:MGI Symbol;Acc:MGI:1926373]	-	289	161	165	231	225	221	202	430	2.72802	2.40678	2.58713	3.4201	3.35245	3.7843	3.00095	3.75172
ENSMUSG00000094595	14.6577	7.73758	15.0721	7.66339	28.645	20.2586	27.4627	12.2578	11.2827	22.156	-0.941455	0.0477755	0.999934	Fsbp	4	11579665	11587591	+	4358	protein_coding	fibrinogen silencer binding protein [Source:MGI Symbol;Acc:MGI:5301008]	-	21	7	13	7	26	16	25	19	0.180991	0.0955422	0.186108	0.0946261	0.353704	0.25015	0.339105	0.151357
ENSMUSG00000026317	641.449	652.167	637.667	664.525	539.849	536.853	558.042	619.341	648.952	563.521	0.19989	0.0477803	0.999934	Cln8	8	14881335	14901720	+	7606	protein_coding	ceroid-lipofuscinosis, neuronal 8 [Source:MGI Symbol;Acc:MGI:1349447]	-	919	590	550	607	490	424	508	960	4.53819	4.61403	4.51144	4.70146	3.81938	3.79819	3.9481	4.38179
ENSMUSG00000060147	775.462	737.281	732.738	764.149	755.788	583.701	629.445	603.858	752.408	643.198	0.227428	0.0478304	0.999934	Serpinb6a	13	33917918	34002794	-	5409	protein_coding	serine (or cysteine) peptidase inhibitor, clade B, member 6a [Source:MGI Symbol;Acc:MGI:103123]	-	1111	667	632	698	686	461	573	936	7.71473	7.33489	7.28969	7.60219	7.51901	5.80699	6.26208	6.00752
ENSMUSG00000097413	4.8859	3.31611	1.1594	2.18954	5.50866	6.33081	8.78807	12.9029	2.88774	8.38262	-1.50537	0.0478479	0.999934	A830052D11Rik	18	32359057	32378284	-	1130	lincRNA	RIKEN cDNA A830052D11 gene [Source:MGI Symbol;Acc:MGI:3028074]	-	7	3	1	2	5	5	8	20	0.232672	0.157916	0.0552116	0.104268	0.262328	0.30148	0.418497	0.614452
ENSMUSG00000031665	1012.08	990.41	1041.14	1111.19	1252.67	1161.07	1050.17	1403.84	1038.7	1216.94	-0.230523	0.0479896	0.999934	Sall1	8	89027235	89044162	-	5265	protein_coding	spalt like transcription factor 1 [Source:MGI Symbol;Acc:MGI:1889585]	zf-C2H2	1450	896	898	1015	1137	917	956	2176	10.3441	10.1226	10.6411	11.3571	12.8031	11.8669	10.7335	14.3482
ENSMUSG00000020029	31934.2	28148.2	30633.5	32722.7	33957.6	36255.3	32355.5	36917.9	30859.7	34871.6	-0.176333	0.0482043	0.999934	Nudt4	10	95547007	95564146	-	3210	protein_coding	nudix (nucleoside diphosphate linked moiety X)-type motif 4 [Source:MGI Symbol;Acc:MGI:1918457]	-	45752	25465	26422	29890	30822	28634	29454	57224	535.339	471.871	513.534	548.556	569.258	607.777	542.4	618.884
ENSMUSG00000066407	20.9396	26.5288	24.3473	32.8431	18.7294	10.1293	15.3791	16.7738	26.1647	15.2529	0.754635	0.0483287	0.999934	Gm10263	13	73317844	73318143	+	300	processed_pseudogene	predicted gene 10263 [Source:MGI Symbol;Acc:MGI:3642825]	-	30	24	21	30	17	8	14	26	3.75599	4.75855	4.36724	5.89115	3.35955	1.81692	2.75859	3.00877
ENSMUSG00000063296	1549.53	1310.97	1785.47	1202.06	1312.16	1115.49	943.619	1325.13	1462.01	1174.1	0.315671	0.0486697	0.999934	Tmem117	15	94629232	95096098	+	4890	protein_coding	transmembrane protein 117 [Source:MGI Symbol;Acc:MGI:2444580]	-	2220	1186	1540	1098	1191	881	859	2054	17.0517	14.4265	19.6481	13.228	14.4396	12.2754	10.384	14.5824
ENSMUSG00000062461	2.79194	5.52684	8.11577	3.28431	1.10173	1.26616	2.19702	0	4.92972	1.14123	2.21683	0.0486719	0.999934	Gm5453	13	98904224	98904670	+	447	processed_pseudogene	predicted gene 5453 [Source:MGI Symbol;Acc:MGI:3648523]	-	4	5	7	3	1	1	2	0	0.336106	0.665345	0.977011	0.395379	0.132631	0.152426	0.264486	0
ENSMUSG00000116652	691.704	525.05	738.535	648.104	588.325	497.602	413.039	593.535	650.848	523.125	0.313629	0.0488321	0.999934	AC078895.1	16	17833121	17835008	+	1658	lincRNA	novel transcript	-	991	475	637	592	534	393	376	920	22.4498	17.0409	23.9698	21.0348	19.0946	16.1501	13.4055	19.2637
ENSMUSG00000115100	77.4764	49.7416	59.1291	74.4444	106.868	81.0344	94.4717	78.0628	65.1979	90.1092	-0.453672	0.0488677	0.999934	Gm34934	14	46866576	46882757	-	4686	lincRNA	predicted gene, 34934 [Source:MGI Symbol;Acc:MGI:5594093]	-	111	45	51	68	97	64	86	121	0.889702	0.571209	0.679011	0.854883	1.22722	0.930561	1.08487	0.896436
ENSMUSG00000031861	149.369	138.171	207.532	122.614	239.076	202.586	170.269	196.77	154.421	202.175	-0.390135	0.0489553	0.999934	Lpar2	8	69822429	69831102	+	5837	protein_coding	lysophosphatidic acid receptor 2 [Source:MGI Symbol;Acc:MGI:1858422]	-	214	125	179	112	217	160	155	305	1.37704	1.27381	1.91325	1.13039	2.20406	1.86766	1.56972	1.81404
ENSMUSG00000059195	434.845	691.961	536.8	673.284	353.656	286.153	308.681	678.05	584.222	406.635	0.517151	0.0489838	0.999934	Gm12715	4	103563402	103564529	+	1128	processed_pseudogene	predicted gene 12715 [Source:MGI Symbol;Acc:MGI:3650759]	-	623	626	463	615	321	226	281	1051	20.7445	33.0103	25.6083	32.1193	16.8713	13.6511	14.7258	32.3467
ENSMUSG00000041609	698.684	611.269	518.25	749.917	860.453	730.576	754.675	766.435	644.53	778.035	-0.27022	0.0491198	0.999934	Bicdl1	5	115648175	115731621	-	6157	protein_coding	BICD family like cargo adaptor 1 [Source:MGI Symbol;Acc:MGI:1922915]	-	1001	553	447	685	781	577	687	1188	6.10645	5.34245	4.52947	6.55423	7.5203	6.38519	6.59581	6.69859
ENSMUSG00000026069	2.79194	3.31611	1.1594	3.28431	0	0	1.09851	0	2.63794	0.274627	3.12958	0.0491881	1	Il1rl1	1	40429570	40465415	+	6894	protein_coding	interleukin 1 receptor-like 1 [Source:MGI Symbol;Acc:MGI:98427]	-	4	3	1	3	0	0	1	0	0.0217928	0.0258842	0.00904977	0.025636	0	0	0.00857451	0
ENSMUSG00000056366	33.5033	45.3201	19.7097	64.5914	16.526	16.4601	16.4776	37.4185	40.7811	21.7206	0.875633	0.0492096	0.999934	Fabp3-ps1	10	86731987	86732388	-	402	processed_pseudogene	fatty acid binding protein 3, muscle and heart, pseudogene 1 [Source:MGI Symbol;Acc:MGI:101929]	-	48	41	17	59	15	13	15	58	4.48476	6.06656	2.63835	8.64622	2.21217	2.20335	2.2057	5.00885
ENSMUSG00000092680	6.97986	11.0537	4.63758	4.37908	3.3052	1.26616	3.29553	0.645147	6.76255	2.12801	1.73246	0.0493019	0.999934	Snord55	4	117155770	117155848	-	79	snoRNA	small nucleolar RNA, C/D box 55 [Source:MGI Symbol;Acc:MGI:3819543]	-	10	10	4	4	3	1	3	1	4.75441	7.52935	3.15894	2.98286	2.25137	0.862462	2.24479	0.43945
ENSMUSG00000039308	403.436	357.034	386.079	328.431	478.152	410.237	416.335	439.99	368.745	436.178	-0.240639	0.0493928	0.999934	Ndst2	14	20723730	20734562	-	4546	protein_coding	N-deacetylase/N-sulfotransferase (heparan glucosaminyl) 2 [Source:MGI Symbol;Acc:MGI:97040]	-	578	323	333	300	434	324	379	682	4.77554	4.22627	4.57008	3.88769	5.65996	4.85604	4.92823	5.20824
ENSMUSG00000042348	792.214	590.267	896.212	655.767	946.388	907.839	761.266	1013.53	733.615	907.255	-0.30698	0.0495032	0.999934	Arl15	13	113794505	114157461	+	3515	protein_coding	ADP-ribosylation factor-like 15 [Source:MGI Symbol;Acc:MGI:2442308]	-	1135	534	773	599	859	717	693	1571	12.1281	9.0365	13.7203	10.0393	14.4884	13.8983	11.6544	15.5163
ENSMUSG00000053740	32.1073	42.004	68.4043	63.4967	30.8485	30.3879	27.4627	40.6443	51.5031	32.3358	0.645178	0.0495242	0.999934	Gm6457	18	14570101	14570915	+	815	processed_pseudogene	predicted pseudogene 6457 [Source:MGI Symbol;Acc:MGI:3648519]	-	46	38	59	58	28	24	25	63	2.11994	2.77339	4.51651	4.19248	2.03683	2.00641	1.81327	2.68361
ENSMUSG00000110521	2.09396	0	2.31879	0	3.3052	3.79849	7.68956	5.80632	1.10319	5.14989	-2.15965	0.0495562	0.999934	Olfr856-ps1	9	19657057	19658647	-	948	unprocessed_pseudogene	olfactory receptor 856, pseudogene 1 [Source:MGI Symbol;Acc:MGI:3030690]	-	3	0	2	0	3	3	7	9	0.11886	0	0.131623	0	0.187614	0.215615	0.436486	0.329587
ENSMUSG00000112793	0	1.10537	1.1594	0	1.10173	1.26616	5.49254	7.09662	0.566191	3.73926	-2.9038	0.0498381	1	Gm32872	10	68530094	68533936	+	205	antisense	predicted gene, 32872 [Source:MGI Symbol;Acc:MGI:5592031]	-	0	1	1	0	1	1	5	11	0	0.290155	0.304337	0	0.289201	0.332363	1.44177	1.86284
ENSMUSG00000020627	169.611	168.016	292.168	148.889	85.9351	151.94	107.654	183.867	194.671	132.349	0.549001	0.0498917	0.999934	Klhl29	12	5077472	5375682	-	7041	protein_coding	kelch-like 29 [Source:MGI Symbol;Acc:MGI:2683857]	-	243	152	252	136	78	120	98	285	1.29627	1.28409	2.23293	1.1379	0.65677	1.16122	0.822759	1.40523
ENSMUSG00000116376	0	0	0	0	6.61039	3.79849	1.09851	0	0	2.87685	-3.95289	0.0499931	1	Tmem249	15	76533213	76535366	-	1088	protein_coding	transmembrane protein 249 [Source:MGI Symbol;Acc:MGI:3647471]	-	0	0	0	0	6	3	1	0	0	0	0	0	0.326946	0.187871	0.0543315	0
ENSMUSG00000006529	50.953	48.6362	47.5352	63.4967	26.4416	22.7909	36.2508	49.6763	52.6553	33.7899	0.609583	0.0500238	0.999934	Itih1	14	30929180	30943289	-	3293	protein_coding	inter-alpha trypsin inhibitor, heavy chain 1 [Source:MGI Symbol;Acc:MGI:96618]	-	73	44	41	58	24	18	33	77	0.832636	0.794777	0.776785	1.03762	0.432089	0.372433	0.592384	0.811774
ENSMUSG00000042942	21.6376	45.3201	34.7819	37.2222	48.4762	30.3879	74.6986	66.4502	34.7404	55.0032	-0.686516	0.0500319	0.999934	Greb1l	18	10325177	10562934	+	11016	protein_coding	growth regulation by estrogen in breast cancer-like [Source:MGI Symbol;Acc:MGI:3576497]	-	31	41	30	34	44	24	68	103	0.105697	0.221383	0.169905	0.181826	0.2368	0.148441	0.364893	0.324601
ENSMUSG00000085189	9.7718	4.42147	2.31879	1.09477	18.7294	18.9924	4.39403	9.67721	4.40171	12.9483	-1.47637	0.0500564	0.999934	Gm11963	11	5498840	5505699	+	500	antisense	predicted gene 11963 [Source:MGI Symbol;Acc:MGI:3652248]	-	14	4	2	1	17	15	4	15	1.05168	0.475855	0.249556	0.117823	2.01573	2.04403	0.472902	1.0415
ENSMUSG00000081599	0.697986	1.10537	6.95637	1.09477	0	0	0	0	2.46362	0	3.7251	0.0501573	1	Gm14390	2	176754399	176757439	-	1695	unprocessed_pseudogene	predicted gene 14390 [Source:MGI Symbol;Acc:MGI:3649570]	-	1	1	6	1	0	0	0	0	0.0221592	0.0350925	0.220846	0.0347561	0	0	0	0
ENSMUSG00000085017	2.09396	5.52684	3.47819	2.18954	7.71212	11.3955	10.9851	5.16118	3.32213	8.81346	-1.41461	0.050434	0.999934	Gm13412	2	32525031	32527990	+	677	lincRNA	predicted gene 13412 [Source:MGI Symbol;Acc:MGI:3650612]	-	3	5	3	2	7	9	10	8	0.16644	0.439305	0.276466	0.174037	0.613003	0.905776	0.873157	0.41024
ENSMUSG00000091507	0.697986	0	0	0	5.50866	1.26616	2.19702	1.93544	0.174496	2.72682	-3.17147	0.0505512	1	Gm17194	12	79168486	79168833	+	348	processed_pseudogene	predicted gene 17194 [Source:MGI Symbol;Acc:MGI:4938021]	-	1	0	0	0	5	1	2	3	0.107931	0	0	0	0.851813	0.195789	0.339728	0.29928
ENSMUSG00000022912	812.455	969.408	933.313	695.179	676.463	745.77	755.774	679.34	852.589	714.337	0.25547	0.0505916	0.999934	Pros1	16	62854307	62929346	+	4088	protein_coding	protein S (alpha) [Source:MGI Symbol;Acc:MGI:1095733]	-	1164	877	805	635	614	589	688	1053	10.6946	12.7607	12.2855	9.15089	8.90453	9.81683	9.94852	8.94239
ENSMUSG00000115300	9.07381	12.1591	10.4346	8.75816	0	6.33081	5.49254	3.87088	10.1064	3.92356	1.37621	0.0506309	0.999934	Gm49188	15	34481707	34483829	+	2123	TEC	predicted gene, 49188 [Source:MGI Symbol;Acc:MGI:6118627]	-	13	11	9	8	0	5	5	6	0.229994	0.308196	0.264485	0.221994	0	0.160467	0.13922	0.0981155
ENSMUSG00000032850	64.9127	53.0577	64.9261	76.6339	90.342	100.027	92.2747	70.321	64.8826	88.2412	-0.432386	0.0506623	0.999934	Rnft2	5	118190736	118245116	-	5593	protein_coding	ring finger protein, transmembrane 2 [Source:MGI Symbol;Acc:MGI:2442859]	-	93	48	56	70	82	79	84	109	0.624543	0.510483	0.624672	0.737316	0.869205	0.962386	0.8878	0.676578
ENSMUSG00000056445	10.4698	12.1591	20.8691	9.85293	34.1537	13.9278	26.3642	21.935	13.3377	24.0952	-0.871533	0.0507726	0.999934	Hoxaas2	6	52165674	52169564	+	3361	processed_transcript	Hoxa cluster antisense RNA 2 [Source:MGI Symbol;Acc:MGI:1913890]	-	15	11	18	9	31	11	24	34	0.167628	0.194674	0.334128	0.157752	0.546823	0.222993	0.422108	0.351194
ENSMUSG00000071072	1576.75	1722.16	1409.82	1753.82	1369.45	1271.23	1285.25	1576.74	1615.64	1375.67	0.230378	0.0508553	0.999934	Ptges3	10	128058954	128077272	+	2217	protein_coding	prostaglandin E synthase 3 [Source:MGI Symbol;Acc:MGI:1929282]	-	2259	1558	1216	1602	1243	1004	1170	2444	38.2714	41.801	34.2197	42.5694	33.2398	30.8557	31.1961	38.2712
ENSMUSG00000034300	503.946	531.682	510.134	457.614	571.799	520.393	587.702	676.114	500.844	589.002	-0.237697	0.0510317	0.999934	Fam53c	18	34758906	34773760	+	4517	protein_coding	family with sequence similarity 53, member C [Source:MGI Symbol;Acc:MGI:1913556]	-	722	481	440	418	519	411	535	1048	6.00359	6.33402	6.07731	5.45163	6.81194	6.19953	7.00139	8.05466
ENSMUSG00000024313	86.5502	48.6362	66.0855	27.3692	61.697	106.358	90.0777	101.933	57.1603	90.0164	-0.644747	0.0510536	0.999934	Mep1b	18	21072344	21100199	+	2286	protein_coding	meprin 1 beta [Source:MGI Symbol;Acc:MGI:96964]	-	124	44	57	25	56	84	82	158	2.03737	1.14488	1.55563	0.644264	1.45233	2.50363	2.1204	2.39948
ENSMUSG00000073676	2417.12	2632.99	2419.66	3127.76	2281.69	2170.2	2221.18	2428.33	2649.38	2275.35	0.21873	0.0510812	0.999934	Hspe1	1	55088132	55091307	+	1474	protein_coding	heat shock protein 1 (chaperonin 10) [Source:MGI Symbol;Acc:MGI:104680]	-	3463	2382	2087	2857	2071	1714	2022	3764	88.2427	96.1233	88.3352	114.186	83.2983	79.2283	81.0895	88.652
ENSMUSG00000034203	819.435	808.024	825.489	825.457	663.243	750.835	638.233	783.854	819.601	709.041	0.207159	0.051137	0.999934	Chchd4	6	91462172	91473546	-	5192	protein_coding	coiled-coil-helix-coiled-coil-helix domain containing 4 [Source:MGI Symbol;Acc:MGI:1919420]	-	1174	731	712	754	602	593	581	1215	8.49293	8.37466	8.55567	8.55533	6.87409	7.78192	6.61488	8.12415
ENSMUSG00000083435	0	0	0	0	0	0	9.88658	3.87088	0	3.43936	-4.23872	0.051158	1	Gm15824	5	64190033	64190987	-	955	processed_pseudogene	predicted gene 15824 [Source:MGI Symbol;Acc:MGI:3801976]	-	0	0	0	0	0	0	9	6	0	0	0	0	0	0	0.557083	0.218114
ENSMUSG00000039954	146.577	164.7	172.75	119.33	164.158	203.852	151.594	319.348	150.839	209.738	-0.483713	0.0512525	0.999934	Stk32a	18	43207697	43317481	+	3765	protein_coding	serine/threonine kinase 32A [Source:MGI Symbol;Acc:MGI:2442403]	-	210	149	149	109	149	161	138	495	2.09497	2.354	2.46905	1.70554	2.34625	2.91359	2.16668	4.56432
ENSMUSG00000031312	11.1678	2.21074	6.95637	3.28431	24.2381	10.1293	17.5761	7.74177	5.9048	14.9213	-1.27731	0.051269	0.999934	Itgb1bp2	X	101449088	101453541	+	1799	protein_coding	integrin beta 1 binding protein 2 [Source:MGI Symbol;Acc:MGI:1353420]	-	16	2	6	3	22	8	16	12	0.334051	0.0661277	0.208079	0.0982405	0.725011	0.302988	0.525738	0.231572
ENSMUSG00000072235	413.905	484.151	384.919	463.088	315.095	334.267	456.98	287.736	436.516	348.519	0.327176	0.0513057	0.999934	Tuba1a	15	98949837	98953703	-	1803	protein_coding	tubulin, alpha 1A [Source:MGI Symbol;Acc:MGI:98869]	-	593	438	332	423	286	264	416	446	12.3533	14.4498	11.4882	13.8212	9.40424	9.97643	13.6389	8.58767
ENSMUSG00000047117	20.2416	15.4752	12.7533	21.8954	8.81386	13.9278	7.68956	7.74177	17.5914	9.54324	0.9178	0.0513367	0.999934	Ankdd1b	13	96416134	96471198	-	3662	protein_coding	ankyrin repeat and death domain containing 1B [Source:MGI Symbol;Acc:MGI:2444730]	-	29	14	11	20	8	11	7	12	0.297443	0.227402	0.187406	0.321745	0.129516	0.204664	0.112995	0.113762
ENSMUSG00000081285	3.48993	0	2.31879	6.56862	0	0	1.09851	0	3.09433	0.274627	3.35961	0.0513398	1	Gm18859	13	17820946	17821770	+	825	processed_pseudogene	predicted gene, 18859 [Source:MGI Symbol;Acc:MGI:5011044]	-	5	0	2	6	0	0	1	0	0.227635	0	0.151246	0.428447	0	0	0.0716518	0
ENSMUSG00000044043	66.3086	61.9006	69.5637	70.0653	48.4762	60.7758	40.6448	47.0957	66.9596	49.2481	0.45031	0.0514985	0.999934	Pcdhb14	18	37447656	37456350	+	8695	protein_coding	protocadherin beta 14 [Source:MGI Symbol;Acc:MGI:2136749]	-	95	56	60	64	44	48	37	73	0.410372	0.383092	0.430517	0.433621	0.30001	0.376131	0.251543	0.291467
ENSMUSG00000026020	404.832	416.724	483.468	444.477	353.656	340.598	382.281	402.572	437.375	369.777	0.236307	0.051507	0.999934	Nop58	1	59684971	59719044	+	10758	protein_coding	NOP58 ribonucleoprotein [Source:MGI Symbol;Acc:MGI:1933184]	-	580	377	417	406	321	269	348	624	2.02498	2.08446	2.41832	2.22328	1.769	1.70368	1.91218	2.01367
ENSMUSG00000108318	159.141	159.173	230.72	177.353	157.548	145.609	139.511	127.739	181.597	142.602	0.348671	0.0515255	0.999934	Gm45170	7	79602006	79603676	-	1671	TEC	predicted gene 45170 [Source:MGI Symbol;Acc:MGI:5753746]	-	228	144	199	162	143	115	127	198	5.12486	5.12591	7.42994	5.71135	5.07356	4.68909	4.49271	4.11363
ENSMUSG00000029798	80.9663	117.169	108.983	105.098	66.1039	88.6314	75.7971	79.3531	103.054	77.4714	0.404264	0.0515682	0.999934	Herc6	6	57581000	57664632	+	9292	protein_coding	hect domain and RLD 6 [Source:MGI Symbol;Acc:MGI:1914388]	-	116	106	94	96	60	70	69	123	0.468892	0.678549	0.631143	0.608643	0.382821	0.513282	0.438956	0.459549
ENSMUSG00000006471	128.429	101.694	117.099	97.4345	169.667	138.012	153.791	118.062	111.164	144.883	-0.370426	0.051674	0.999934	Ndor1	2	25244821	25256022	-	5835	protein_coding	NADPH dependent diflavin oxidoreductase 1 [Source:MGI Symbol;Acc:MGI:1926047]	-	184	92	101	89	154	109	140	183	1.18441	0.937846	1.07991	0.898565	1.56471	1.27278	1.4183	1.0888
ENSMUSG00000026303	169.611	194.545	322.312	143.415	170.768	127.882	148.299	147.094	207.471	148.511	0.478311	0.0517209	0.999934	Mlph	1	90915085	90951142	+	5357	protein_coding	melanophilin [Source:MGI Symbol;Acc:MGI:2176380]	-	243	176	278	131	155	101	135	228	1.70376	1.95423	3.23767	1.44062	1.71539	1.2846	1.48968	1.47757
ENSMUSG00000022335	95.624	96.1671	96.2298	72.2548	60.5953	74.7036	56.0239	76.7725	90.0689	67.0238	0.422014	0.0517378	0.999934	Zfat	15	68083764	68258856	-	7323	protein_coding	zinc finger and AT hook domain containing [Source:MGI Symbol;Acc:MGI:2681865]	zf-C2H2	137	87	83	66	55	59	51	119	0.702676	0.706667	0.707128	0.530952	0.445274	0.548946	0.411682	0.564149
ENSMUSG00000105851	18.1476	19.8966	18.5503	18.6111	44.0693	44.3157	28.5612	15.4835	18.8014	33.1074	-0.794697	0.0517686	0.999934	9130604C24Rik	5	137502673	137503628	+	956	lincRNA	RIKEN cDNA 9130604C24 gene [Source:MGI Symbol;Acc:MGI:1924957]	-	26	18	16	17	40	35	26	24	1.0215	1.11995	1.04417	1.04759	2.48059	2.49446	1.60767	0.871545
ENSMUSG00000091897	1.39597	0	1.1594	5.47385	5.50866	10.1293	5.49254	6.45147	2.0073	6.89549	-1.79065	0.0518831	0.999934	Gm17019	5	15028950	15032998	-	1162	protein_coding	predicted gene 17019 [Source:MGI Symbol;Acc:MGI:4868370]	-	2	0	1	5	5	8	5	10	0.0646469	0	0.0536912	0.253492	0.255104	0.469084	0.254358	0.298765
ENSMUSG00000109984	0.697986	1.10537	0	2.18954	2.20346	1.26616	8.78807	7.09662	0.998224	4.83858	-2.31966	0.0519217	1	Gm38948	7	15971883	15984654	+	688	lincRNA	predicted gene, 38948 [Source:MGI Symbol;Acc:MGI:5621833]	-	1	1	0	2	2	1	8	11	0.0545928	0.0864562	0	0.171254	0.172343	0.0990327	0.687357	0.555061
ENSMUSG00000028125	70.4965	36.4772	53.3322	58.0228	67.2056	69.639	82.3881	90.3206	54.5822	77.3883	-0.498388	0.0519399	0.999934	Abca4	3	122044443	122180123	+	12022	protein_coding	ATP-binding cassette, sub-family A (ABC1), member 4 [Source:MGI Symbol;Acc:MGI:109424]	-	101	33	46	53	61	55	75	140	0.31555	0.163276	0.238721	0.259716	0.30082	0.311712	0.368778	0.404285
ENSMUSG00000025357	286.174	294.028	330.428	276.977	271.026	244.369	233.982	248.382	296.902	249.44	0.249502	0.0520271	0.999934	Dgka	10	128720134	128744855	-	4762	protein_coding	diacylglycerol kinase, alpha [Source:MGI Symbol;Acc:MGI:102952]	-	410	266	285	253	246	193	213	385	3.23384	3.32259	3.73391	3.12991	3.06266	2.76144	2.64406	2.80677
ENSMUSG00000049892	847.355	742.808	860.271	1461.52	968.422	640.678	689.863	597.406	977.988	724.093	0.433952	0.0520289	0.999934	Rasd1	11	59963181	59964944	-	1611	protein_coding	RAS, dexamethasone-induced 1 [Source:MGI Symbol;Acc:MGI:1270848]	-	1214	672	742	1335	879	506	628	926	28.3039	24.8118	28.7354	48.8187	32.3479	21.4004	23.0433	19.955
ENSMUSG00000117171	15.3557	11.0537	22.0285	12.0425	16.526	24.0571	36.2508	28.3865	15.1201	26.3051	-0.805997	0.0520661	0.999934	AC126937.2	17	28174657	28177682	-	3026	bidirectional_promoter_lncRNA	novel transcript	-	22	10	19	11	15	19	33	44	0.273072	0.196569	0.391736	0.214153	0.293884	0.427811	0.644653	0.504801
ENSMUSG00000040794	371.328	328.294	346.659	460.898	376.792	250.7	315.272	234.188	376.795	294.238	0.359481	0.0521201	0.999934	C1qtnf4	2	90885860	90890525	+	1290	protein_coding	C1q and tumor necrosis factor related protein 4 [Source:MGI Symbol;Acc:MGI:1914695]	-	532	297	299	421	342	198	287	363	15.4898	13.6947	14.4607	19.2262	15.7177	10.4579	13.1514	9.76907
ENSMUSG00000062458	4.8859	6.63221	3.47819	1.09477	1.10173	0	0	1.29029	4.02277	0.598007	2.59149	0.0522338	1	Gm8623	8	47632329	47632764	-	436	processed_pseudogene	predicted gene 8623 [Source:MGI Symbol;Acc:MGI:3644689]	-	7	6	3	1	1	0	0	2	0.603025	0.818558	0.429283	0.135118	0.135977	0	0	0.15925
ENSMUSG00000084845	13.2617	5.52684	11.594	8.75816	25.3398	12.6616	15.3791	21.935	9.78517	18.8289	-0.934984	0.0522664	0.999934	Tmem240	4	155734800	155740564	+	5514	protein_coding	transmembrane protein 240 [Source:MGI Symbol;Acc:MGI:3648074]	-	19	5	10	8	23	10	14	34	0.129423	0.0539371	0.113147	0.0854719	0.247294	0.123566	0.150087	0.214066
ENSMUSG00000001095	131.221	122.696	69.5637	108.382	128.903	160.803	172.466	127.094	107.966	147.316	-0.436948	0.0523646	0.999934	Slc13a2	11	78397087	78422217	-	2412	protein_coding	solute carrier family 13 (sodium-dependent dicarboxylate transporter), member 2 [Source:MGI Symbol;Acc:MGI:1276558]	-	188	111	60	99	117	127	157	197	2.92755	2.73735	1.55197	2.41801	2.87582	3.58751	3.84772	2.83547
ENSMUSG00000066684	0	0	0	0	0	1.26616	8.78807	1.29029	0	2.83613	-3.94754	0.0524376	1	Pilrb1	5	137852147	137858106	-	1957	protein_coding	paired immunoglobin-like type 2 receptor beta 1 [Source:MGI Symbol;Acc:MGI:2450532]	-	0	0	0	0	0	1	8	2	0	0	0	0	0	0.0348158	0.241646	0.0354793
ENSMUSG00000029804	531.167	348.191	579.698	411.634	658.836	548.249	679.977	503.215	467.672	597.569	-0.35144	0.0525615	0.999934	Herc3	6	58831465	58920398	+	9127	protein_coding	hect domain and RLD 3 [Source:MGI Symbol;Acc:MGI:1921248]	-	761	315	500	376	598	433	619	780	3.1317	2.0529	3.41783	2.42695	3.88442	3.23241	4.00907	2.9669
ENSMUSG00000078377	201.718	195.65	162.315	252.892	170.768	129.149	141.708	184.512	203.144	156.534	0.369298	0.0526239	0.999934	Gm4294	12	12023045	12023658	+	614	processed_pseudogene	predicted gene 4294 [Source:MGI Symbol;Acc:MGI:3782472]	-	289	177	140	231	155	102	129	286	17.6788	17.1471	14.2255	22.1638	14.9664	11.3188	12.4194	16.1709
ENSMUSG00000038453	522.093	564.843	767.52	521.111	504.593	503.933	477.851	456.119	593.892	485.624	0.289633	0.0526429	0.999934	Srcin1	11	97509340	97576186	-	9558	protein_coding	SRC kinase signaling inhibitor 1 [Source:MGI Symbol;Acc:MGI:1933179]	-	748	511	662	476	458	398	435	707	2.9394	3.18008	4.32115	2.93387	2.84087	2.83716	2.69031	2.56796
ENSMUSG00000034640	328.751	338.243	333.906	291.209	244.584	246.902	250.46	319.348	323.027	265.324	0.276811	0.0526749	0.999934	Tiparp	3	65528410	65555518	+	4358	protein_coding	TCDD-inducible poly(ADP-ribose) polymerase [Source:MGI Symbol;Acc:MGI:2159210]	-	471	306	288	266	222	195	228	495	4.05936	4.17656	4.12301	3.59579	3.02008	3.0487	3.09263	3.94325
ENSMUSG00000012076	400.644	418.935	431.295	463.088	362.47	383.647	358.114	372.25	428.49	369.12	0.213327	0.052682	0.999934	Brms1l	12	55836324	55869736	+	3455	protein_coding	breast cancer metastasis-suppressor 1-like [Source:MGI Symbol;Acc:MGI:1196337]	-	574	379	372	423	329	303	326	577	6.24005	6.52493	6.71744	7.21261	5.64548	5.97533	5.57764	5.79781
ENSMUSG00000051727	9.07381	7.73758	2.31879	4.37908	11.0173	6.33081	15.3791	22.5802	5.87732	13.8269	-1.22688	0.052701	0.999934	Kctd14	7	97451323	97459557	+	2568	protein_coding	potassium channel tetramerisation domain containing 14 [Source:MGI Symbol;Acc:MGI:1289222]	-	13	7	2	4	10	5	14	35	0.190139	0.162139	0.0485897	0.0917625	0.230865	0.132661	0.322266	0.473161
ENSMUSG00000056144	93.5301	102.799	100.867	78.8234	131.106	112.689	119.737	114.836	94.005	119.592	-0.34708	0.0528689	0.999934	Trim34a	7	104244457	104262234	+	2592	protein_coding	tripartite motif-containing 34A [Source:MGI Symbol;Acc:MGI:2137359]	-	134	93	87	72	119	89	109	178	1.94175	2.13419	2.09408	1.63643	2.72186	2.33949	2.48584	2.38408
ENSMUSG00000028773	4467.11	3251.99	3859.63	5753.02	4231.75	3098.3	2972.56	3301.22	4332.94	3400.96	0.349459	0.0530488	0.999934	Fabp3	4	130308595	130315463	+	823	protein_coding	fatty acid binding protein 3, muscle and heart [Source:MGI Symbol;Acc:MGI:95476]	-	6400	2942	3329	5255	3841	2447	2706	5117	292.081	212.631	252.361	376.16	276.693	202.582	194.361	215.85
ENSMUSG00000028860	170.308	137.066	165.793	208.006	312.892	196.255	216.406	180.641	170.293	226.549	-0.408804	0.0531216	0.999934	Sytl1	4	133253090	133263113	-	2518	protein_coding	synaptotagmin-like 1 [Source:MGI Symbol;Acc:MGI:1933365]	-	244	124	143	190	284	155	197	280	3.63964	2.92921	3.54315	4.44527	6.68676	4.19414	4.62478	3.86046
ENSMUSG00000001632	482.308	469.782	477.671	411.634	634.598	491.271	528.383	524.505	460.349	544.689	-0.241732	0.0531332	0.999934	Brpf1	6	113307137	113324860	+	6779	protein_coding	bromodomain and PHD finger containing, 1 [Source:MGI Symbol;Acc:MGI:1926033]	-	691	425	412	376	576	388	481	813	3.82857	3.72913	3.79176	3.26755	5.03744	3.89972	4.19431	4.16352
ENSMUSG00000041700	18.1476	23.2127	24.3473	14.232	28.645	30.3879	31.8567	33.5477	19.9849	31.1093	-0.651759	0.0531553	0.999934	Lhfpl1	X	145290359	145349089	-	1902	protein_coding	lipoma HMGIC fusion partner-like 1 [Source:MGI Symbol;Acc:MGI:1891214]	-	26	21	21	13	26	24	29	52	0.513436	0.65674	0.688839	0.402655	0.810431	0.859741	0.901298	0.949137
ENSMUSG00000057278	474.63	274.131	423.179	490.457	331.621	231.708	350.424	347.734	415.599	315.372	0.396893	0.0532836	0.999934	Snrpg	6	86371304	86379328	+	1570	protein_coding	small nuclear ribonucleoprotein polypeptide G [Source:MGI Symbol;Acc:MGI:1915261]	-	680	248	365	448	301	183	319	539	16.268	9.39586	14.5045	16.8104	11.3663	7.94179	12.0108	11.9186
ENSMUSG00000085006	15.3557	8.84295	9.27516	13.1372	16.526	21.5248	24.1672	21.2899	11.6528	20.8769	-0.817477	0.0533105	0.999934	BC021767	3	94661830	94670696	-	1794	transcribed_unprocessed_pseudogene	cDNA sequence BC021767 [Source:MGI Symbol;Acc:MGI:3615512]	-	22	8	8	12	15	17	22	33	0.4606	0.265248	0.278212	0.394057	0.495704	0.645645	0.724905	0.638598
ENSMUSG00000020134	470.442	471.992	491.584	475.13	576.206	555.846	493.23	569.665	477.287	548.737	-0.202805	0.0533833	0.999934	Peli1	11	21091291	21150323	+	6553	protein_coding	pellino 1 [Source:MGI Symbol;Acc:MGI:1914495]	-	674	427	424	434	523	439	449	883	3.86317	3.8759	4.03677	3.90166	4.73167	4.56448	4.0503	4.67796
ENSMUSG00000109814	145.181	96.1671	146.084	191.585	132.208	54.445	128.525	69.0307	144.754	96.0523	0.59439	0.0533857	0.999934	Gm45847	7	123031415	123068305	+	2062	lincRNA	predicted gene 45847 [Source:MGI Symbol;Acc:MGI:5804962]	-	208	87	126	175	120	43	117	107	3.78877	2.50966	3.81233	4.99977	3.45021	1.42085	3.35412	1.80149
ENSMUSG00000022122	430.657	485.257	315.355	295.588	309.587	270.959	357.015	235.479	381.714	293.26	0.384367	0.0534246	0.999934	Ednrb	14	103814625	103844402	-	4266	protein_coding	endothelin receptor type B [Source:MGI Symbol;Acc:MGI:102720]	-	617	439	272	270	281	214	325	365	5.43236	6.12108	3.97793	3.72858	3.90516	3.4179	4.50343	2.97035
ENSMUSG00000031613	72.5905	98.3778	127.533	51.4542	60.5953	54.445	48.3344	70.321	87.489	58.4239	0.569744	0.0535627	0.999934	Hpgd	8	56294585	56321043	+	1683	protein_coding	hydroxyprostaglandin dehydrogenase 15 (NAD) [Source:MGI Symbol;Acc:MGI:108085]	-	104	89	110	47	55	43	44	109	2.32099	3.14551	4.07772	1.64518	1.93746	1.74081	1.54543	2.24843
ENSMUSG00000085755	0	0	0	1.09477	1.10173	2.53233	2.19702	4.51603	0.273692	2.58678	-3.12892	0.0536092	1	Gm13496	2	38996713	38998258	-	1165	antisense	predicted gene 13496 [Source:MGI Symbol;Acc:MGI:3651033]	-	0	0	0	1	1	2	2	7	0	0	0	0.0505678	0.0508894	0.116969	0.101481	0.208597
ENSMUSG00000093100	0	1.10537	1.1594	0	1.10173	5.06465	7.68956	1.29029	0.566191	3.78656	-2.85763	0.053693	1	Mir3971	11	75551429	75551511	+	83	miRNA	microRNA 3971 [Source:MGI Symbol;Acc:MGI:4950411]	-	0	1	1	0	1	4	7	2	0	0.716649	0.751676	0	0.714291	3.28359	4.98541	0.836543
ENSMUSG00000013160	1908.29	1813.91	1936.19	1918.04	1697.77	1725.78	1778.49	1595.45	1894.11	1699.37	0.157601	0.0537824	0.999934	Atp6v0d1	8	105524465	105566047	-	1793	protein_coding	ATPase, H+ transporting, lysosomal V0 subunit D1 [Source:MGI Symbol;Acc:MGI:1201778]	-	2734	1641	1670	1752	1541	1363	1619	2473	57.272	54.4393	58.1092	57.5644	50.9537	51.7944	53.3762	47.8829
ENSMUSG00000033054	278.496	263.078	279.414	243.039	304.078	340.598	275.726	355.476	266.007	318.969	-0.263549	0.0538013	0.999934	Npat	9	53537047	53574342	+	6248	protein_coding	nuclear protein in the AT region [Source:MGI Symbol;Acc:MGI:107605]	-	399	238	241	222	276	269	251	551	2.39859	2.26579	2.40649	2.09321	2.61892	2.93345	2.37473	3.06159
ENSMUSG00000020333	43.2751	60.7953	63.7667	72.2548	37.4589	40.5172	29.6597	52.9021	60.023	40.1345	0.554426	0.0538495	0.999934	Acsl6	11	54303798	54364756	+	9914	protein_coding	acyl-CoA synthetase long-chain family member 6 [Source:MGI Symbol;Acc:MGI:894291]	-	62	55	55	66	34	32	27	82	0.234891	0.329988	0.346117	0.392189	0.203322	0.219922	0.160989	0.287145
ENSMUSG00000008845	12.5637	16.5805	8.11577	8.75816	1.10173	10.1293	3.29553	4.51603	11.5045	4.76065	1.30625	0.054027	0.999934	Cd163	6	124304656	124330527	+	5461	protein_coding	CD163 antigen [Source:MGI Symbol;Acc:MGI:2135946]	-	18	15	7	8	1	8	3	7	0.123801	0.163382	0.0799714	0.0863015	0.0108563	0.0998125	0.0324736	0.0445002
ENSMUSG00000113642	9.07381	8.84295	8.11577	17.5163	19.8312	18.9924	15.3791	24.5156	10.8872	19.6796	-0.8755	0.0540747	0.999934	Gm49329	12	17900734	18065610	+	1498	transcribed_unprocessed_pseudogene	predicted gene, 49329 [Source:MGI Symbol;Acc:MGI:6121514]	-	13	8	7	16	18	15	14	38	0.325953	0.31766	0.291538	0.629229	0.712384	0.682255	0.552455	0.880659
ENSMUSG00000116305	16.0537	16.5805	19.7097	14.232	30.8485	31.6541	42.8418	13.5481	16.644	29.7231	-0.818543	0.0542019	0.999934	Lncppara	15	85653616	85707524	+	1874	processed_transcript	long noncoding RNA near Ppara [Source:MGI Symbol;Acc:MGI:5568843]	-	23	15	17	13	28	25	39	21	0.46098	0.476109	0.565963	0.408671	0.885812	0.908945	1.2302	0.389033
ENSMUSG00000016128	238.711	204.493	224.923	158.742	168.565	160.803	163.678	170.319	206.717	165.841	0.320367	0.0543568	0.999934	Stard13	5	151037510	151233836	-	8594	protein_coding	StAR-related lipid transfer (START) domain containing 13 [Source:MGI Symbol;Acc:MGI:2385331]	-	342	185	194	145	153	127	149	264	1.4947	1.28044	1.40837	0.993969	1.05548	1.00687	1.02488	1.06646
ENSMUSG00000043456	9.7718	13.2644	18.5503	14.232	5.50866	2.53233	0	11.6126	13.9546	4.91341	1.40999	0.0543862	0.999934	Zfp536	7	37472135	37773641	-	9218	protein_coding	zinc finger protein 536 [Source:MGI Symbol;Acc:MGI:1926102]	zf-C2H2	14	12	16	13	5	2	0	18	0.0570447	0.0774335	0.108291	0.083082	0.0321578	0.0147829	0	0.067791
ENSMUSG00000090122	9.07381	7.73758	5.79698	8.75816	3.3052	2.53233	0	4.51603	7.84163	2.58839	1.53728	0.0544338	0.999934	Kcne1l	X	142304752	142306294	-	1543	protein_coding	potassium voltage-gated channel, Isk-related family, member 1-like, pseudogene [Source:MGI Symbol;Acc:MGI:1913490]	-	13	7	5	8	3	2	0	7	0.316447	0.269846	0.202168	0.305439	0.115268	0.0883143	0	0.157496
ENSMUSG00000045098	987.65	1116.42	1060.85	858.3	1153.51	1095.23	1198.47	1216.1	1005.8	1165.83	-0.214145	0.0545262	0.999934	Kmt5b	19	3767421	3818303	+	14116	protein_coding	lysine methyltransferase 5B [Source:MGI Symbol;Acc:MGI:2444557]	-	1415	1010	915	784	1047	865	1091	1885	3.76503	4.25593	4.04407	3.27194	4.39732	4.17514	4.56871	4.63592
ENSMUSG00000077222	4.18791	1.10537	2.31879	2.18954	8.81386	8.86314	9.88658	3.22574	2.4504	7.69733	-1.56313	0.0545491	0.999934	Gm22270	5	107905177	107905308	+	132	snoRNA	predicted gene, 22270 [Source:MGI Symbol;Acc:MGI:5452047]	-	6	1	2	2	8	7	9	5	1.70727	0.45062	0.94529	0.892599	3.5931	3.61319	4.03041	1.31502
ENSMUSG00000021938	347.597	375.825	451.005	294.493	237.974	334.267	225.194	339.347	367.23	284.196	0.366521	0.054564	0.999934	Pspc1	14	56720710	56778316	-	5734	protein_coding	paraspeckle protein 1 [Source:MGI Symbol;Acc:MGI:1913895]	-	498	340	389	269	216	264	205	526	3.26209	3.527	4.23254	2.76373	2.23331	3.13699	2.11338	3.18467
ENSMUSG00000081344	119.356	111.642	100.867	168.595	102.461	64.5743	63.7135	118.062	125.115	87.2027	0.508153	0.0545663	0.999934	Gm14303	2	172509521	172509691	-	171	processed_pseudogene	predicted gene 14303 [Source:MGI Symbol;Acc:MGI:3651379]	-	171	101	87	154	93	51	58	183	37.5599	35.1326	31.7418	53.0548	32.2434	20.3208	20.0499	37.1528
ENSMUSG00000029605	18.8456	14.3698	15.0721	27.3692	41.8658	25.3233	30.7582	26.451	18.9142	31.0996	-0.711311	0.0547403	0.999934	Oas1b	5	120812635	120824163	+	1992	polymorphic_pseudogene	2'-5' oligoadenylate synthetase 1B [Source:MGI Symbol;Acc:MGI:97430]	-	27	13	13	25	38	20	28	41	0.509094	0.388185	0.407158	0.739352	1.13096	0.684081	0.830901	0.714547
ENSMUSG00000031917	284.08	362.561	292.168	256.176	234.669	227.909	253.755	261.285	298.746	244.405	0.285438	0.0548144	0.999934	Nip7	8	107056877	107060931	+	3130	protein_coding	NIP7, nucleolar pre-rRNA processing protein [Source:MGI Symbol;Acc:MGI:1913414]	-	407	328	252	234	213	180	231	405	4.88398	6.23324	5.02302	4.40425	4.03449	3.91828	4.36263	4.49207
ENSMUSG00000039234	313.396	496.311	397.673	279.166	417.556	479.876	470.162	528.376	371.636	473.992	-0.354275	0.0550245	0.999934	Sec24d	3	123267455	123365641	+	6325	protein_coding	Sec24 related gene family, member D (S. cerevisiae) [Source:MGI Symbol;Acc:MGI:1916858]	-	449	449	343	255	379	379	428	819	2.6663	4.22251	3.38332	2.37509	3.55248	4.08268	4.00004	4.49531
ENSMUSG00000110617	7.67784	19.8966	4.63758	24.0849	0	0	8.78807	7.09662	14.0742	3.97117	1.76846	0.055045	0.999934	Gm5910	8	83477471	83479216	-	1746	processed_pseudogene	predicted gene 5910 [Source:MGI Symbol;Acc:MGI:3646687]	-	11	18	4	22	0	0	8	11	0.236631	0.613215	0.14293	0.742299	0	0	0.270849	0.218718
ENSMUSG00000090290	126.335	137.066	126.374	154.363	156.446	168.4	161.481	180.641	136.034	166.742	-0.300239	0.055189	0.999934	Tarbp1	8	126425329	126475065	-	6383	protein_coding	TAR RNA binding protein 1 [Source:MGI Symbol;Acc:MGI:4936930]	-	181	124	109	141	142	133	147	280	1.06507	1.15553	1.06539	1.30135	1.31892	1.41969	1.36136	1.52289
ENSMUSG00000031626	1303.84	1326.44	1206.93	1098.05	1530.31	1407.97	1324.8	1398.03	1233.82	1415.28	-0.197159	0.0553284	0.999934	Sorbs2	8	45507788	45827906	+	27851	protein_coding	sorbin and SH3 domain containing 2 [Source:MGI Symbol;Acc:MGI:1924574]	-	1868	1200	1041	1003	1389	1112	1206	2167	2.51918	2.56286	2.33195	2.12158	2.95675	2.72039	2.55969	2.70119
ENSMUSG00000032719	32.8053	14.3698	31.3037	19.7059	22.0346	6.33081	13.1821	10.9675	24.5462	13.1288	0.912751	0.0554672	0.999934	Sbspon	1	15853862	15892722	-	2748	protein_coding	somatomedin B and thrombospondin, type 1 domain containing [Source:MGI Symbol;Acc:MGI:2684952]	-	47	13	27	18	20	5	12	17	0.642399	0.281392	0.612994	0.385883	0.431486	0.123971	0.258134	0.214767
ENSMUSG00000028393	1208.91	1303.23	1234.76	1321.39	1141.39	1107.89	1182	1088.36	1267.07	1129.91	0.16522	0.0554751	0.999934	Alad	4	62509169	62519918	-	1871	protein_coding	aminolevulinate, delta-, dehydratase [Source:MGI Symbol;Acc:MGI:96853]	-	1732	1179	1065	1207	1036	875	1076	1687	34.7695	37.4822	35.5128	38.0044	32.8276	31.8641	33.9953	31.3024
ENSMUSG00000059857	1.39597	2.21074	0	1.09477	0	12.6616	6.59105	4.51603	1.17537	5.94218	-2.29775	0.0554873	0.999934	Ntng1	3	109780040	110144011	-	8243	protein_coding	netrin G1 [Source:MGI Symbol;Acc:MGI:1934028]	-	2	2	0	1	0	10	6	7	0.00911315	0.0144321	0	0.00714686	0	0.0826574	0.0430276	0.0294815
ENSMUSG00000045312	219.167	212.231	342.022	209.101	144.327	205.118	176.86	215.479	245.63	185.446	0.400374	0.0555094	0.999934	Lhfpl2	13	94057796	94195409	+	8415	protein_coding	lipoma HMGIC fusion partner-like 2 [Source:MGI Symbol;Acc:MGI:2145236]	-	314	192	295	191	131	162	161	334	1.40152	1.35716	2.18714	1.33715	0.922934	1.31168	1.13097	1.37793
ENSMUSG00000009633	129.127	148.119	209.851	176.258	240.178	207.651	203.224	192.899	165.839	210.988	-0.352359	0.0558315	0.999934	G0s2	1	193272161	193273217	-	871	protein_coding	G0/G1 switch gene 2 [Source:MGI Symbol;Acc:MGI:1316737]	-	185	134	181	161	218	164	185	299	7.9777	9.15106	12.9649	10.8895	14.8386	12.829	12.5555	11.9176
ENSMUSG00000039887	233.127	305.082	328.109	297.777	251.195	255.765	231.785	209.028	291.024	236.943	0.296139	0.055898	0.999934	Alg14	3	121291773	121363094	+	2502	protein_coding	asparagine-linked glycosylation 14 [Source:MGI Symbol;Acc:MGI:1914039]	-	334	276	283	272	228	202	211	324	5.01399	6.56155	7.0568	6.40445	5.40258	5.50087	4.98512	4.49566
ENSMUSG00000031285	0.697986	1.10537	3.47819	0	1.10173	7.59698	4.39403	9.03206	1.32038	5.5312	-2.1421	0.056012	0.999934	Dcx	X	143855842	143933311	-	12647	protein_coding	doublecortin [Source:MGI Symbol;Acc:MGI:1277171]	-	1	1	3	0	1	6	4	14	0.00296986	0.00470324	0.0147993	0	0.00468776	0.0323244	0.0186962	0.0384306
ENSMUSG00000074862	25.8255	12.1591	26.6661	17.5163	14.3225	11.3955	9.88658	10.3224	20.5417	11.4817	0.856385	0.056028	0.999934	BC025920	10	81606270	81620703	+	3306	protein_coding	cDNA sequence BC025920 [Source:MGI Symbol;Acc:MGI:2670983]	zf-C2H2	37	11	23	16	13	9	9	16	0.420361	0.197913	0.434044	0.285113	0.233128	0.185484	0.160924	0.168017
ENSMUSG00000026172	406.926	375.825	372.166	451.045	325.011	320.339	310.878	387.088	401.49	335.829	0.253208	0.0560566	0.999934	Bcs1l	1	74588289	74592443	+	2192	protein_coding	BCS1-like (yeast) [Source:MGI Symbol;Acc:MGI:1914071]	-	583	340	321	412	295	253	283	600	9.98969	9.2262	9.13636	11.0728	7.97875	7.86406	7.6318	9.5027
ENSMUSG00000112023	0.697986	0	2.31879	0	1.10173	5.06465	7.68956	3.22574	0.754194	4.27042	-2.52116	0.0560919	1	Lilr4b	10	51480632	51486703	+	5439	protein_coding	leukocyte immunoglobulin-like receptor, subfamily B, member 4B [Source:MGI Symbol;Acc:MGI:102702]	-	1	0	2	0	1	4	7	5	0.00690565	0	0.0229414	0	0.0109002	0.0501081	0.0760781	0.0319144
ENSMUSG00000039810	261.047	267.499	246.951	284.64	224.753	179.795	237.278	233.543	265.034	218.842	0.271134	0.0562121	0.999934	Zc3h10	10	128541963	128547774	-	4384	protein_coding	zinc finger CCCH type containing 10 [Source:MGI Symbol;Acc:MGI:2143670]	-	374	242	213	260	204	142	216	362	3.20424	3.28344	3.03122	3.49384	2.75875	2.20691	2.91249	2.86665
ENSMUSG00000041608	3.48993	5.52684	9.27516	3.28431	0	3.79849	0	1.29029	5.39406	1.2722	2.12202	0.0562267	0.999934	Entpd3	9	120539818	120568327	+	3755	protein_coding	ectonucleoside triphosphate diphosphohydrolase 3 [Source:MGI Symbol;Acc:MGI:1321386]	-	5	5	8	3	0	3	0	2	0.0500131	0.0792035	0.13292	0.0470665	0	0.054435	0	0.0184908
ENSMUSG00000044501	205.208	186.807	186.663	205.817	163.056	186.126	140.609	155.48	196.124	161.318	0.287966	0.0562966	0.999934	Zfp758	17	22361453	22377281	+	2974	protein_coding	zinc finger protein 758 [Source:MGI Symbol;Acc:MGI:2385044]	zf-C2H2	294	169	161	188	148	147	128	241	3.71305	3.38011	3.37749	3.72406	2.95035	3.36778	2.54419	2.81328
ENSMUSG00000029049	243.597	208.915	315.355	271.503	232.465	203.852	186.746	211.608	259.843	208.668	0.313753	0.0563989	0.999934	Morn1	4	155086577	155145505	+	4320	protein_coding	MORN repeat containing 1 [Source:MGI Symbol;Acc:MGI:1924116]	-	349	189	272	248	211	161	170	328	3.03435	2.60233	3.9282	3.38196	2.89569	2.53927	2.32619	2.63588
ENSMUSG00000026696	595.382	604.637	591.291	645.914	522.221	515.328	511.905	575.471	609.306	531.231	0.194377	0.056413	0.999934	Vamp4	1	162570515	162599084	+	4565	protein_coding	vesicle-associated membrane protein 4 [Source:MGI Symbol;Acc:MGI:1858730]	-	853	547	510	590	474	407	466	892	7.0183	7.1274	6.97009	7.61398	6.15589	6.07464	6.03429	6.7836
ENSMUSG00000012117	918.549	974.935	874.184	886.764	1031.22	1058.51	965.589	1070.94	913.608	1031.57	-0.175581	0.0565097	0.999934	Dhdds	4	133969028	134000918	-	3784	protein_coding	dehydrodolichyl diphosphate synthase [Source:MGI Symbol;Acc:MGI:1914672]	-	1316	882	754	810	936	836	879	1660	13.0626	13.8644	12.4317	12.6106	14.6649	15.053	13.7315	15.2298
ENSMUSG00000037613	0	9.94832	6.95637	8.75816	8.81386	29.1217	17.5761	11.6126	6.41571	16.7811	-1.41914	0.0565274	0.999934	Tnfrsf23	7	143665809	143685872	-	3962	protein_coding	tumor necrosis factor receptor superfamily, member 23 [Source:MGI Symbol;Acc:MGI:1930269]	-	0	9	6	8	8	23	16	18	0	0.135118	0.0944812	0.118953	0.11971	0.395531	0.238719	0.157723
ENSMUSG00000091387	83.7583	98.3778	102.027	56.928	58.3918	56.9773	58.2209	71.6113	85.2727	61.3004	0.465396	0.0566171	0.999934	Gcnt4	13	96924689	96950906	+	5087	protein_coding	glucosaminyl (N-acetyl) transferase 4, core 2 (beta-1,6-N-acetylglucosaminyltransferase) [Source:MGI Symbol;Acc:MGI:2684919]	-	120	89	88	52	53	45	53	111	0.88602	1.04067	1.07927	0.602202	0.617686	0.602723	0.615878	0.757526
ENSMUSG00000023940	2.09396	3.31611	1.1594	2.18954	5.50866	7.59698	5.49254	7.09662	2.18975	6.4237	-1.55516	0.0566676	0.999934	Sgo1	17	53674786	53689333	-	3810	protein_coding	shugoshin 1 [Source:MGI Symbol;Acc:MGI:1919665]	-	3	3	1	2	5	6	5	11	0.0295747	0.0468361	0.0163751	0.0309247	0.0778034	0.107298	0.0775757	0.100231
ENSMUSG00000111424	0	0	0	0	1.10173	3.79849	3.29553	0.645147	0	2.21022	-3.56524	0.0567565	1	Gm48478	9	22228978	22231302	+	2325	TEC	predicted gene, 48478 [Source:MGI Symbol;Acc:MGI:6097993]	-	0	0	0	0	1	3	3	1	0	0	0	0	0.0254994	0.0879155	0.0762745	0.0149318
ENSMUSG00000039684	18.8456	15.4752	19.7097	9.85293	23.1364	26.5894	26.3642	29.0316	15.9709	26.2804	-0.714224	0.0568479	0.999934	Gm5422	10	31248023	31251043	+	3021	transcribed_processed_pseudogene	predicted pseudogene 5422 [Source:MGI Symbol;Acc:MGI:3643411]	-	27	14	17	9	21	21	24	45	0.335689	0.275652	0.351081	0.175506	0.412118	0.473626	0.469614	0.517128
ENSMUSG00000014956	3912.21	4107.55	3820.21	3772.58	3110.19	3621.23	3370.22	3728.95	3903.14	3457.65	0.174496	0.0569047	0.999934	Ppp1cb	5	32458843	32517433	+	10913	protein_coding	protein phosphatase 1 catalytic subunit beta [Source:MGI Symbol;Acc:MGI:104871]	-	5605	3716	3295	3446	2823	2860	3068	5780	19.291	20.2542	18.8374	18.6025	15.3363	17.8562	16.6185	18.3874
ENSMUSG00000038291	401.342	403.46	399.991	479.509	290.857	368.453	375.69	371.605	421.075	351.651	0.258023	0.0569931	0.999934	Snx25	8	46033261	46152159	-	4440	protein_coding	sorting nexin 25 [Source:MGI Symbol;Acc:MGI:2142610]	-	575	365	345	438	264	291	342	576	4.86417	4.88984	4.8478	5.81154	3.52512	4.46557	4.55328	4.50377
ENSMUSG00000031295	268.724	271.921	286.371	257.271	289.756	324.138	299.893	381.282	271.072	323.767	-0.262049	0.0570105	0.999934	Phka2	X	160502166	160598878	+	6068	protein_coding	phosphorylase kinase alpha 2 [Source:MGI Symbol;Acc:MGI:97577]	-	385	246	247	235	263	256	273	591	2.38308	2.41143	2.53957	2.28151	2.56959	2.87449	2.65949	3.38126
ENSMUSG00000032502	11.1678	9.94832	2.31879	0	0	1.26616	1.09851	1.93544	5.85872	1.07503	2.40157	0.0570355	0.999934	Stac	9	111561437	111690348	-	2644	protein_coding	src homology three (SH3) and cysteine rich domain [Source:MGI Symbol;Acc:MGI:1201400]	-	16	9	2	0	0	1	1	3	0.227291	0.202472	0.047193	0	0	0.0257695	0.0223573	0.0393909
ENSMUSG00000070933	0	0	0	1.09477	2.20346	5.06465	0	4.51603	0.273692	2.94604	-3.29596	0.0570572	1	Speer4d	5	15619064	15623864	+	1318	protein_coding	spermatogenesis associated glutamate (E)-rich protein 4D [Source:MGI Symbol;Acc:MGI:2668869]	-	0	0	0	1	2	4	0	7	0	0	0	0.0446977	0.0899638	0.206781	0	0.184382
ENSMUSG00000072964	325.959	246.497	313.037	238.66	405.437	300.081	362.508	326.444	281.038	348.618	-0.307549	0.0571358	0.999934	Bhlhb9	X	135797594	135891081	+	4800	protein_coding	basic helix-loop-helix domain containing, class B9 [Source:MGI Symbol;Acc:MGI:1917487]	-	467	223	270	218	368	237	330	506	3.65426	2.76343	3.50939	2.67557	4.54527	3.36414	4.064	3.6597
ENSMUSG00000048707	589.798	655.484	776.795	678.757	840.621	754.633	737.099	820.627	675.208	788.245	-0.226548	0.0573049	0.999934	Tprn	2	25262618	25269885	+	2932	protein_coding	taperin [Source:MGI Symbol;Acc:MGI:2139535]	-	845	593	670	620	763	596	671	1272	10.8247	12.0303	14.2567	12.4574	15.4282	13.85	13.5282	15.0612
ENSMUSG00000085819	3.48993	8.84295	1.1594	1.09477	0	0	0	1.29029	3.64676	0.322574	3.02285	0.0575085	1	Ube4bos1	4	149347885	149365277	+	2903	antisense	ubiquitination factor E4B, opposite strand 1 [Source:MGI Symbol;Acc:MGI:1925072]	-	5	8	1	1	0	0	0	2	0.0646914	0.163918	0.0214913	0.0202933	0	0	0	0.0239177
ENSMUSG00000111514	3.48993	3.31611	0	2.18954	8.81386	7.59698	9.88658	3.22574	2.24889	7.38079	-1.63736	0.0575937	0.999934	E230014E18Rik	10	84518045	84523270	+	859	lincRNA	RIKEN cDNA E230014E18 gene [Source:MGI Symbol;Acc:MGI:3045388]	-	5	3	0	2	8	6	9	5	0.218625	0.207736	0	0.137163	0.552141	0.47591	0.619341	0.202075
ENSMUSG00000100134	1.39597	1.10537	2.31879	1.09477	4.40693	11.3955	1.09851	5.80632	1.47872	5.67681	-1.93916	0.057691	0.999934	1700065O20Rik	18	49803326	49817958	-	710	lincRNA	RIKEN cDNA 1700065O20 gene [Source:MGI Symbol;Acc:MGI:1923859]	-	2	1	2	1	4	9	1	9	0.105802	0.0837773	0.175744	0.082974	0.334007	0.863677	0.0832573	0.440069
ENSMUSG00000020305	166.819	114.958	132.171	153.268	93.6472	100.027	129.624	116.126	141.804	109.856	0.370274	0.0577268	0.999934	Asb3	11	30885416	31102704	+	5406	protein_coding	ankyrin repeat and SOCS box-containing 3 [Source:MGI Symbol;Acc:MGI:1929749]	-	239	104	114	140	85	79	118	180	1.66053	1.14431	1.31564	1.52564	0.932172	0.995676	1.29029	1.15593
ENSMUSG00000032177	332.939	334.927	424.339	410.539	272.128	307.678	220.8	376.766	375.686	294.343	0.345722	0.0577394	0.999934	Pde4a	9	21165714	21213248	+	7655	protein_coding	phosphodiesterase 4A, cAMP specific [Source:MGI Symbol;Acc:MGI:99558]	-	477	303	366	375	247	243	201	584	2.34044	2.35441	2.98294	2.88593	1.91296	2.16286	1.55214	2.64852
ENSMUSG00000048138	477.422	396.827	941.429	605.408	399.929	400.108	420.729	542.569	605.272	440.833	0.454288	0.0577767	0.999934	Dmrt2	19	25672420	25679010	+	2347	protein_coding	doublesex and mab-3 related transcription factor 2 [Source:MGI Symbol;Acc:MGI:1330307]	DM	684	359	812	553	363	316	383	841	10.9463	9.09842	21.585	13.8807	9.16953	9.17363	9.64643	12.44
ENSMUSG00000048832	1165.64	1057.84	1080.56	1142.94	992.66	967.349	961.195	1036.75	1111.74	989.489	0.16777	0.057907	0.999934	Vps37c	19	10688815	10714419	+	2415	protein_coding	vacuolar protein sorting 37C [Source:MGI Symbol;Acc:MGI:2147661]	-	1670	957	932	1044	901	764	875	1607	25.9731	23.5711	24.0773	25.4673	22.1188	21.5548	21.4176	23.1012
ENSMUSG00000109599	8.37583	6.63221	2.31879	5.47385	18.7294	11.3955	13.1821	8.38691	5.70017	12.9235	-1.12833	0.0579823	0.999934	Gm31812	1	52108121	52113751	-	1170	lincRNA	predicted gene, 31812 [Source:MGI Symbol;Acc:MGI:5590971]	-	12	6	2	5	17	9	12	13	0.385229	0.305035	0.106648	0.251759	0.861423	0.524111	0.606284	0.385739
ENSMUSG00000024479	3013.9	2849.64	3141.96	3347.81	2666.19	2821.01	2277.21	2926.39	3088.33	2672.7	0.208029	0.058103	0.999934	Mal2	15	54571192	54602847	+	2950	protein_coding	mal, T cell differentiation protein 2 [Source:MGI Symbol;Acc:MGI:2146021]	-	4318	2578	2710	3058	2420	2228	2073	4536	54.9774	51.9811	57.3134	61.0683	48.6348	51.4589	41.5392	53.3811
ENSMUSG00000100153	223.355	259.762	255.067	248.513	210.431	158.27	179.057	239.995	246.674	196.938	0.313312	0.0581881	0.999934	Ppp1ccb	7	119739926	119742226	+	1466	transcribed_processed_pseudogene	protein phosphatase 1 catalytic subunit gamma B [Source:MGI Symbol;Acc:MGI:3647492]	-	320	235	220	227	191	125	163	372	8.1986	9.53495	9.36262	9.12204	7.72419	5.80956	6.57256	8.80938
ENSMUSG00000024544	164.027	158.068	172.75	112.761	161.955	215.248	196.633	197.415	151.901	192.813	-0.341861	0.0584443	0.999934	Ldlrad4	18	67933257	68255549	+	2493	protein_coding	low density lipoprotein receptor class A domain containing 4 [Source:MGI Symbol;Acc:MGI:1277150]	-	235	143	149	103	147	170	179	306	3.54054	3.41192	3.72883	2.43397	3.49581	4.64615	4.24435	4.26123
ENSMUSG00000040322	81.6643	135.96	70.7231	78.8234	133.31	107.624	123.033	132.9	91.7928	124.217	-0.442165	0.0585069	0.999934	Slc25a24	3	109123149	109168457	+	3431	protein_coding	solute carrier family 25 (mitochondrial carrier, phosphate carrier), member 24 [Source:MGI Symbol;Acc:MGI:1917160]	-	117	123	61	72	121	85	112	206	1.28082	2.1324	1.10922	1.23627	2.09083	1.68797	1.92965	2.08441
ENSMUSG00000037358	6.28187	12.1591	3.47819	3.28431	2.20346	3.79849	0	1.29029	6.30086	1.82306	1.84785	0.0585362	0.999934	4930578C19Rik	X	18414881	18461397	-	3499	protein_coding	RIKEN cDNA 4930578C19 gene [Source:MGI Symbol;Acc:MGI:1923155]	-	9	11	3	3	2	3	0	2	0.0966101	0.186996	0.0534917	0.05051	0.0338875	0.0584177	0	0.0198437
ENSMUSG00000110123	0.697986	0	0	0	0	1.26616	9.88658	1.93544	0.174496	3.27205	-3.43474	0.0586035	1	Gm18562	13	13323364	13350427	+	915	unprocessed_pseudogene	predicted gene, 18562 [Source:MGI Symbol;Acc:MGI:5010747]	-	1	0	0	0	0	1	9	3	0.041049	0	0	0	0	0.0744639	0.581436	0.113825
ENSMUSG00000111375	85.1542	72.9543	91.5922	85.3921	90.342	122.818	92.2747	134.191	83.7732	109.906	-0.398506	0.0586323	0.999934	Btbd8	5	107437997	107511207	+	7838	protein_coding	BTB (POZ) domain containing 8 [Source:MGI Symbol;Acc:MGI:3646208]	-	122	66	79	78	82	97	84	208	0.584626	0.500868	0.628826	0.586259	0.620243	0.843206	0.633512	0.921286
ENSMUSG00000111014	87.2482	93.9563	110.143	89.7711	72.7143	67.1066	56.0239	87.74	95.2796	70.8962	0.409006	0.0586521	0.999934	Gm47795	9	77730737	77733268	-	519	lincRNA	predicted gene, 47795 [Source:MGI Symbol;Acc:MGI:6096968]	-	125	85	95	82	66	53	51	136	9.04621	9.74173	11.42	9.30779	7.53928	6.95786	5.80876	9.0972
ENSMUSG00000006724	4.8859	39.7933	30.1443	35.0326	11.0173	8.86314	3.29553	21.935	27.464	11.2777	1.23778	0.0588315	0.999934	Cyp27b1	10	127048250	127053006	+	2574	protein_coding	cytochrome P450, family 27, subfamily b, polypeptide 1 [Source:MGI Symbol;Acc:MGI:1098274]	-	7	36	26	32	10	7	3	34	0.102144	0.831914	0.630193	0.732389	0.230327	0.185292	0.0688959	0.458571
ENSMUSG00000111608	1.39597	0	3.47819	0	11.0173	5.06465	3.29553	2.58059	1.21854	5.48952	-2.15975	0.0588664	0.999934	Gm48839	10	40009555	40009936	+	382	processed_pseudogene	predicted gene, 48839 [Source:MGI Symbol;Acc:MGI:6098570]	-	2	0	3	0	10	4	3	4	0.196648	0	0.489967	0	1.55199	0.71345	0.464236	0.363524
ENSMUSG00000106103	0	0	0	0	0	5.06465	2.19702	2.58059	0	2.46056	-3.7421	0.0589811	1	Gm43081	5	108311370	108312749	-	1380	TEC	predicted gene 43081 [Source:MGI Symbol;Acc:MGI:5663218]	-	0	0	0	0	0	4	2	4	0	0	0	0	0	0.197491	0.0856706	0.100628
ENSMUSG00000045246	1.39597	0	4.63758	3.28431	9.91559	8.86314	5.49254	4.51603	2.32947	7.19683	-1.64945	0.0589835	0.999934	Kcng4	8	119623854	119635680	-	3806	protein_coding	potassium voltage-gated channel, subfamily G, member 4 [Source:MGI Symbol;Acc:MGI:1913983]	-	2	0	4	3	9	7	5	7	0.0197372	0	0.0655692	0.0464358	0.140193	0.125313	0.0776573	0.0638507
ENSMUSG00000036139	198.926	211.125	233.038	210.196	315.095	264.628	258.149	213.544	213.321	262.854	-0.298235	0.0590659	0.999934	Hoxc9	15	102976439	102985099	+	2430	protein_coding	homeobox C9 [Source:MGI Symbol;Acc:MGI:96199]	Homeobox	285	191	201	192	286	209	235	331	4.40517	4.67532	5.16058	4.65474	6.97771	5.86013	5.71666	4.72888
ENSMUSG00000020142	161.235	159.173	71.8825	71.16	114.58	177.263	197.732	204.512	115.863	173.522	-0.578532	0.0590766	0.999934	Slc1a4	11	20302180	20332713	-	3926	protein_coding	solute carrier family 1 (glutamate/neutral amino acid transporter), member 4 [Source:MGI Symbol;Acc:MGI:2135601]	-	231	144	62	65	104	140	180	317	2.20997	2.18171	0.985259	0.975356	1.57049	2.42966	2.71021	2.80314
ENSMUSG00000097838	6.28187	0	4.63758	3.28431	1.10173	0	0	0.645147	3.55094	0.43672	2.91358	0.059166	1	C530050E15Rik	13	24631918	24638567	-	3837	lincRNA	RIKEN cDNA C530050E15 gene [Source:MGI Symbol;Acc:MGI:2444135]	-	9	0	4	3	1	0	0	1	0.0880997	0	0.0650395	0.0460606	0.0154512	0	0	0.00904783
ENSMUSG00000070336	9.07381	9.94832	4.63758	6.56862	14.3225	12.6616	14.2806	17.419	7.55708	14.6709	-0.951709	0.0592184	0.999934	Fbxo47	11	97853826	97884154	-	2202	protein_coding	F-box protein 47 [Source:MGI Symbol;Acc:MGI:1920223]	-	13	9	4	6	13	10	13	27	0.221743	0.243114	0.113332	0.160522	0.350009	0.309421	0.348985	0.425679
ENSMUSG00000075256	8.37583	9.94832	6.95637	6.56862	12.1191	11.3955	15.3791	21.935	7.96228	15.2072	-0.956379	0.0592218	0.999934	Cerkl	2	79330543	79456785	-	5284	protein_coding	ceramide kinase-like [Source:MGI Symbol;Acc:MGI:3037816]	-	12	9	6	6	11	9	14	34	0.0852987	0.101313	0.0708431	0.0668942	0.123419	0.11605	0.15662	0.223384
ENSMUSG00000117048	4.8859	4.42147	1.1594	5.47385	15.4242	15.194	10.9851	2.58059	3.98515	11.046	-1.42011	0.0593036	0.999934	AC127690.2	17	45885346	45888630	+	2982	lincRNA	novel transcript	-	7	4	1	5	14	12	10	4	0.0881687	0.0797879	0.0209219	0.0987786	0.278339	0.274183	0.198232	0.0465681
ENSMUSG00000094840	0	0	0	0	4.40693	0	3.29553	1.93544	0	2.40947	-3.7222	0.059315	1	Muc3a	5	137208813	137212389	-	1887	protein_coding	mucin 3A, cell surface associated [Source:MGI Symbol;Acc:MGI:3588263]	-	0	0	0	0	4	0	3	3	0	0	0	0	0.125673	0	0.0939789	0.0551932
ENSMUSG00000067825	552.805	710.752	644.624	660.146	419.76	567.241	515.2	612.245	642.082	528.612	0.27694	0.0594331	0.999934	Pex26	6	121183667	121198837	+	5667	protein_coding	peroxisomal biogenesis factor 26 [Source:MGI Symbol;Acc:MGI:1921293]	-	792	643	556	603	381	448	469	949	5.24923	6.74904	6.12111	6.26851	3.98589	5.38632	4.89216	5.81365
ENSMUSG00000104754	0	2.21074	0	0	2.20346	3.79849	6.59105	1.93544	0.552684	3.63211	-2.80664	0.0594768	1	Gm43116	3	131360556	131360750	+	195	processed_pseudogene	predicted gene 43116 [Source:MGI Symbol;Acc:MGI:5663253]	-	0	2	0	0	2	3	6	3	0	0.61007	0	0	0.608063	1.04822	1.81885	0.5341
ENSMUSG00000097207	22.3355	27.6342	34.7819	16.4215	13.2208	24.0571	10.9851	9.67721	25.2933	14.485	0.831813	0.0595228	0.999934	6030443J06Rik	5	22550432	22807850	+	7595	lincRNA	RIKEN cDNA 6030443J06 gene [Source:MGI Symbol;Acc:MGI:2444595]	-	32	25	30	15	12	19	10	15	0.158251	0.195793	0.246435	0.116349	0.0936714	0.170448	0.0778311	0.0685646
ENSMUSG00000110494	7.67784	5.52684	4.63758	1.09477	12.1191	22.7909	8.78807	5.80632	4.73426	12.3761	-1.32116	0.0596924	0.999934	Gm31774	8	117746331	117748260	-	1366	antisense	predicted gene, 31774 [Source:MGI Symbol;Acc:MGI:5590933]	-	11	5	4	1	11	18	8	9	0.302459	0.217723	0.182691	0.043127	0.477414	0.897819	0.346194	0.228733
ENSMUSG00000065591	4.8859	6.63221	5.79698	13.1372	2.20346	2.53233	4.39403	1.93544	7.61308	2.76632	1.47441	0.0597395	0.999934	Gm22753	11	23479561	23479667	-	107	snRNA	predicted gene, 22753 [Source:MGI Symbol;Acc:MGI:5452530]	-	7	6	5	12	2	2	4	3	2.45719	3.33543	2.91538	6.6069	1.10815	1.27354	2.20982	0.97336
ENSMUSG00000021180	44.6711	59.6899	71.8825	36.1274	87.0368	65.8405	75.7971	69.0307	53.0927	74.4263	-0.494868	0.0597601	0.999934	Rps6ka5	12	100548439	100726983	-	11932	protein_coding	ribosomal protein S6 kinase, polypeptide 5 [Source:MGI Symbol;Acc:MGI:1920336]	-	64	54	62	33	79	52	69	107	0.201461	0.269194	0.324181	0.16293	0.392525	0.296932	0.341835	0.31132
ENSMUSG00000080316	197.53	182.386	194.778	189.395	383.403	196.255	294.4	171.609	191.022	261.417	-0.449095	0.0597782	0.999934	Spaca6	17	17827158	17843009	+	7067	protein_coding	sperm acrosome associated 6 [Source:MGI Symbol;Acc:MGI:1922452]	-	283	165	168	173	348	155	268	266	1.50409	1.38878	1.48314	1.44215	2.91943	1.49439	2.24172	1.30672
ENSMUSG00000019866	648.429	774.863	905.488	494.836	455.015	629.283	450.388	637.405	705.904	543.023	0.376838	0.0598291	0.999934	Crybg1	10	43950636	44148853	-	7525	protein_coding	crystallin beta-gamma domain containing 1 [Source:MGI Symbol;Acc:MGI:109544]	-	929	701	781	452	413	497	410	988	4.63696	5.5411	6.4752	3.53861	3.25385	4.50005	3.22076	4.55813
ENSMUSG00000025372	1002.31	889.822	1210.41	1052.07	980.541	871.12	820.586	863.207	1038.65	883.864	0.232512	0.0601517	0.999934	Baiap2	11	119942763	120006782	+	4992	protein_coding	brain-specific angiogenesis inhibitor 1-associated protein 2 [Source:MGI Symbol;Acc:MGI:2137336]	-	1436	805	1044	961	890	688	747	1338	10.8045	9.59193	13.0477	11.3409	10.5698	9.39033	8.84559	9.30503
ENSMUSG00000016087	120.054	128.223	63.7667	68.9705	178.481	145.609	219.702	63.8696	95.2534	151.915	-0.664353	0.0601682	0.999934	Fli1	9	32422204	32542861	-	3486	protein_coding	Friend leukemia integration 1 [Source:MGI Symbol;Acc:MGI:95554]	ETS	172	116	55	63	162	115	200	99	1.85321	1.97932	0.984338	1.06467	2.75512	2.2477	3.39143	0.985925
ENSMUSG00000097752	31.4094	26.5288	34.7819	20.8006	11.0173	13.9278	20.8717	21.935	28.3802	16.9379	0.723877	0.0601743	0.999934	Gm26688	13	40727808	40735162	+	1568	antisense	predicted gene, 26688 [Source:MGI Symbol;Acc:MGI:5477182]	-	45	24	30	19	10	11	19	34	1.07793	0.910437	1.19367	0.713851	0.378101	0.477984	0.716289	0.752782
ENSMUSG00000020651	11443.5	11036	15251.8	11559.7	8158.33	10811.8	8060.86	12530.7	12322.7	9890.41	0.317035	0.0603079	0.999934	Slc26a4	12	31519827	31559969	-	3109	protein_coding	solute carrier family 26, member 4 [Source:MGI Symbol;Acc:MGI:1346029]	-	16395	9984	13155	10559	7405	8539	7338	19423	198.068	191.015	263.985	200.079	141.207	187.134	139.52	216.886
ENSMUSG00000017716	7.67784	8.84295	6.95637	4.37908	11.0173	15.194	7.68956	23.8704	6.96406	14.4428	-1.07349	0.0603556	0.999934	Birc5	11	117849251	117855743	+	3402	protein_coding	baculoviral IAP repeat-containing 5 [Source:MGI Symbol;Acc:MGI:1203517]	-	11	8	6	4	10	12	7	37	0.121446	0.139875	0.110034	0.0692669	0.174269	0.240333	0.121631	0.377575
ENSMUSG00000018166	1320.59	867.714	1074.76	841.878	1710.99	1102.83	1207.26	1200.62	1026.24	1305.42	-0.345842	0.0604175	0.999934	Erbb3	10	128567523	128589652	-	6016	protein_coding	erb-b2 receptor tyrosine kinase 3 [Source:MGI Symbol;Acc:MGI:95411]	-	1892	785	927	769	1553	871	1099	1861	11.8124	7.76151	9.61348	7.53041	15.3044	9.86455	10.7987	10.7393
ENSMUSG00000046711	298.738	261.972	310.718	350.326	280.942	260.83	250.46	220.64	305.439	253.218	0.274573	0.0604594	0.999934	Hmga1	17	27556497	27563674	+	2125	protein_coding	high mobility group AT-hook 1 [Source:MGI Symbol;Acc:MGI:96160]	HMGI/HMGY	428	237	268	320	255	206	228	342	7.565	6.63398	7.86837	8.87138	7.11434	6.60504	6.34245	5.58732
ENSMUSG00000049971	203.114	133.75	192.46	182.827	280.942	200.054	232.884	198.06	178.037	227.985	-0.35142	0.0604721	0.999934	Glt1d1	5	127632262	127709374	+	4378	protein_coding	glycosyltransferase 1 domain containing 1 [Source:MGI Symbol;Acc:MGI:2442755]	-	291	121	166	167	255	158	212	307	2.49655	1.64397	2.3656	2.2472	3.45317	2.45894	2.86247	2.43444
ENSMUSG00000107319	4.8859	1.10537	1.1594	1.09477	3.3052	8.86314	8.78807	7.09662	2.06136	7.01326	-1.65261	0.0605479	0.999934	Gm42670	5	67259971	67261262	-	1292	antisense	predicted gene 42670 [Source:MGI Symbol;Acc:MGI:5662807]	-	7	1	1	1	3	7	8	11	0.203498	0.0460386	0.0482888	0.0455972	0.137661	0.36915	0.366023	0.295574
ENSMUSG00000074807	94.2281	53.0577	82.317	84.2973	134.411	119.019	91.1762	89.0303	78.475	108.409	-0.453278	0.0606093	0.999934	Gm10762	2	128966593	128967725	-	1133	protein_coding	predicted gene 10762 [Source:MGI Symbol;Acc:MGI:3704209]	-	135	48	71	77	122	94	83	138	4.47536	2.51997	3.90964	4.0037	6.38386	5.65282	4.33041	4.22849
ENSMUSG00000051403	2140.02	2225.11	2202.85	2353.76	2123.04	2044.85	1941.06	1879.31	2230.43	1997.07	0.159891	0.0607457	0.999934	Ppp1r37	7	19530800	19563076	-	4110	protein_coding	protein phosphatase 1, regulatory subunit 37 [Source:MGI Symbol;Acc:MGI:2687042]	-	3066	2013	1900	2150	1927	1615	1767	2913	28.0191	29.1331	28.8417	30.8175	27.7967	26.773	25.4141	24.6057
ENSMUSG00000004929	426.469	414.513	396.513	448.856	404.336	326.67	365.803	348.379	421.588	361.297	0.223381	0.0608101	0.999934	Thop1	10	81070035	81082559	+	5059	protein_coding	thimet oligopeptidase 1 [Source:MGI Symbol;Acc:MGI:1354165]	-	611	375	342	410	367	258	333	540	4.53629	4.40911	4.21765	4.77441	4.30085	3.47474	3.89099	3.70566
ENSMUSG00000020572	4459.43	4152.87	4061.36	4777.58	3786.65	3836.47	3328.48	4237.33	4362.81	3797.23	0.199969	0.0608504	0.999934	Nampt	12	32819545	32853349	+	5054	protein_coding	nicotinamide phosphoribosyltransferase [Source:MGI Symbol;Acc:MGI:1929865]	-	6389	3757	3503	4364	3437	3030	3030	6568	47.4812	44.2171	43.2428	50.8686	40.3179	40.8483	35.4396	45.1164
ENSMUSG00000109675	0	0	0	0	1.10173	6.33081	1.09851	0.645147	0	2.29405	-3.61188	0.0608965	1	Nxpe1-ps	9	48418321	48431959	+	1806	transcribed_unprocessed_pseudogene	neurexophilin and PC-esterase domain family, member 1, pseudogene [Source:MGI Symbol;Acc:MGI:3646632]	-	0	0	0	0	1	5	1	1	0	0	0	0	0.0328273	0.188634	0.0327313	0.0192229
ENSMUSG00000027944	950.656	913.034	913.603	975.44	804.264	830.603	850.246	863.852	938.184	837.241	0.163656	0.0609408	0.999934	Hax1	3	89995446	89998780	-	1869	protein_coding	HCLS1 associated X-1 [Source:MGI Symbol;Acc:MGI:1346319]	-	1362	826	788	891	730	656	774	1339	27.3711	26.2879	26.3042	28.0846	23.1562	23.9145	24.4801	24.8718
ENSMUSG00000018509	207.302	193.44	217.966	201.438	200.515	149.407	158.185	165.158	205.036	168.316	0.284106	0.060945	0.999934	Cenpv	11	62524946	62539261	-	1811	protein_coding	centromere protein V [Source:MGI Symbol;Acc:MGI:1920389]	-	297	175	188	184	182	118	144	256	6.15973	5.74783	6.47662	5.98549	5.95808	4.43946	4.70029	4.90747
ENSMUSG00000024966	2441.55	2805.43	2281.69	2627.45	1626.16	2162.61	1786.17	2676.72	2539.03	2062.91	0.298621	0.0612253	0.999934	Stip1	19	7020696	7040026	-	2173	protein_coding	stress-induced phosphoprotein 1 [Source:MGI Symbol;Acc:MGI:109130]	-	3498	2538	1968	2400	1476	1708	1626	4149	60.4622	69.4731	56.5034	65.0657	40.2698	53.5544	44.2325	66.2857
ENSMUSG00000008734	968.106	961.671	926.357	972.156	708.414	869.854	601.983	964.495	957.072	786.186	0.282048	0.0613686	0.999934	Gprc5b	7	118972047	118995211	-	4630	protein_coding	G protein-coupled receptor, family C, group 5, member B [Source:MGI Symbol;Acc:MGI:1927596]	-	1387	870	799	888	643	687	548	1495	11.2517	11.1769	10.7665	11.2988	8.23348	10.1098	6.99649	11.2098
ENSMUSG00000043333	24.4295	50.847	27.8255	30.6536	60.5953	54.445	54.9254	34.8379	33.4389	51.2009	-0.613668	0.0614076	0.999934	Rhbdl2	4	123787874	123829904	+	3070	protein_coding	rhomboid like 2 [Source:MGI Symbol;Acc:MGI:3608413]	-	35	46	24	28	55	43	50	54	0.428207	0.891259	0.487733	0.537304	1.06213	0.954327	0.962748	0.610649
ENSMUSG00000029765	249.879	245.392	433.614	131.372	154.242	240.571	161.481	164.513	265.064	180.202	0.557918	0.061419	0.999934	Plxna4	6	32144268	32588192	-	14103	protein_coding	plexin A4 [Source:MGI Symbol;Acc:MGI:2179061]	-	358	222	374	120	140	190	147	255	0.953444	0.936324	1.65451	0.501268	0.588532	0.917929	0.61615	0.627718
ENSMUSG00000052584	18.1476	14.3698	5.79698	7.66339	4.40693	8.86314	3.29553	3.87088	11.4944	5.10912	1.22877	0.0614202	0.999934	Serp2	14	76532814	76556889	-	1388	protein_coding	stress-associated endoplasmic reticulum protein family member 2 [Source:MGI Symbol;Acc:MGI:1919911]	-	26	13	5	7	4	7	3	6	0.703571	0.557107	0.224745	0.297104	0.170853	0.343618	0.127765	0.150071
ENSMUSG00000015879	18.8456	34.2664	11.594	20.8006	11.0173	5.06465	12.0836	15.4835	21.3767	10.9123	0.932464	0.0616483	0.999934	Fam184b	5	45529705	45639614	-	8598	protein_coding	family with sequence similarity 184, member B [Source:MGI Symbol;Acc:MGI:2442958]	-	27	31	10	19	10	4	11	24	0.117948	0.214461	0.0725624	0.130184	0.0689534	0.0316978	0.0756269	0.0969059
ENSMUSG00000033016	173.798	159.173	178.547	145.604	169.667	236.772	235.081	182.577	164.281	206.024	-0.320263	0.0617333	0.999934	Nfatc1	18	80606205	80713071	-	7433	protein_coding	nuclear factor of activated T cells, cytoplasmic, calcineurin dependent 1 [Source:MGI Symbol;Acc:MGI:102469]	RHD	249	144	154	133	154	187	214	283	1.25823	1.15235	1.2926	1.05411	1.22832	1.71413	1.70189	1.32178
ENSMUSG00000004988	991.14	842.291	918.241	903.185	977.236	666.002	744.789	590.955	913.714	744.745	0.297121	0.0618405	0.999934	Fxyd4	6	117933559	117937692	-	1957	protein_coding	FXYD domain-containing ion transport regulator 4 [Source:MGI Symbol;Acc:MGI:1889005]	-	1420	762	792	825	887	526	678	916	27.2534	23.1605	25.2489	24.835	26.8711	18.3131	20.4795	16.2495
ENSMUSG00000014496	1268.24	1234.7	1189.54	1199.87	1285.72	1407.97	1309.42	1543.84	1223.09	1386.74	-0.182076	0.0618602	0.999934	Ankrd28	14	31698768	31830651	-	12233	protein_coding	ankyrin repeat domain 28 [Source:MGI Symbol;Acc:MGI:2145661]	-	1817	1117	1026	1096	1167	1112	1192	2393	5.57886	5.43131	5.23267	5.2781	5.65576	6.19354	5.76002	6.79119
ENSMUSG00000034192	181.476	189.018	171.59	272.598	175.175	151.94	117.54	176.77	203.671	155.356	0.385358	0.0619241	0.999934	Lsm3	6	91515928	91522625	+	2753	protein_coding	LSM3 homolog, U6 small nuclear RNA and mRNA degradation associated [Source:MGI Symbol;Acc:MGI:1914928]	-	260	171	148	249	159	120	107	274	3.54724	3.69466	3.35401	5.32836	3.42408	2.9699	2.29752	3.45526
ENSMUSG00000061119	727.301	643.325	758.244	548.48	567.392	583.701	583.308	535.472	669.337	567.468	0.240349	0.0619513	0.999934	Prcp	7	92874470	92934583	+	5497	protein_coding	prolylcarboxypeptidase (angiotensinase C) [Source:MGI Symbol;Acc:MGI:1919711]	-	1042	582	654	501	515	461	531	830	7.11977	6.2977	7.42268	5.36923	5.55437	5.71403	5.71018	5.2419
ENSMUSG00000032661	4.18791	3.31611	0	7.66339	0	1.26616	1.09851	0	3.79185	0.591168	2.87091	0.0619827	1	Oas3	5	120753098	120777661	-	7069	protein_coding	2'-5' oligoadenylate synthetase 3 [Source:MGI Symbol;Acc:MGI:2180850]	-	6	3	0	7	0	1	1	0	0.0318799	0.0252434	0	0.0583365	0	0.00963849	0.00836224	0
ENSMUSG00000081087	20.2416	45.3201	31.3037	40.5065	26.4416	13.9278	15.3791	25.1607	34.343	20.2273	0.732097	0.062	0.999934	Rps15a-ps7	2	152185291	152185682	-	392	processed_pseudogene	ribosomal protein S15A, pseudogene 7 [Source:MGI Symbol;Acc:MGI:3650538]	-	29	41	27	37	24	11	14	39	2.77866	6.22132	4.29721	5.56053	3.62977	1.91194	2.11117	3.45394
ENSMUSG00000091351	4.18791	0	8.11577	1.09477	18.7294	5.06465	9.88658	7.09662	3.34961	10.1943	-1.5972	0.0620111	0.999934	Gm17135	5	143922577	143980991	-	564	antisense	predicted gene 17135 [Source:MGI Symbol;Acc:MGI:4937962]	-	6	0	7	1	17	4	9	11	0.399573	0	0.774333	0.104453	1.78699	0.483223	0.943288	0.677095
ENSMUSG00000026610	2406.65	2390.91	3174.42	2418.35	2273.97	2106.9	1861.97	2469.62	2597.58	2178.12	0.253132	0.0620319	0.999934	Esrrg	1	187608791	188214885	+	6208	protein_coding	estrogen-related receptor gamma [Source:MGI Symbol;Acc:MGI:1347056]	ESR-like	3448	2163	2738	2209	2064	1664	1695	3828	20.8612	20.7248	27.5163	20.9626	19.7111	18.2629	16.1398	21.407
ENSMUSG00000030157	536.751	483.046	314.196	640.44	446.201	319.073	398.759	348.379	493.608	378.103	0.385894	0.062074	0.999934	Clec2d	6	129180615	129186534	+	1213	protein_coding	C-type lectin domain family 2, member d [Source:MGI Symbol;Acc:MGI:2135589]	-	769	437	271	585	405	252	363	540	23.8116	21.4292	13.9385	28.4116	19.7946	14.1549	17.69	15.455
ENSMUSG00000058407	908.079	973.83	977.37	1048.79	841.723	901.508	876.61	843.207	977.017	865.762	0.174061	0.0621851	0.999934	Txndc9	1	37985189	37997893	-	9102	protein_coding	thioredoxin domain containing 9 [Source:MGI Symbol;Acc:MGI:2138153]	-	1301	881	843	958	764	712	798	1307	5.36864	5.75736	5.77829	6.20053	4.97634	5.32979	5.18259	4.98511
ENSMUSG00000003379	17.4496	13.2644	9.27516	5.47385	3.3052	3.79849	9.88658	0.645147	11.3658	4.40885	1.43592	0.0622674	0.999934	Cd79a	7	24897381	24902197	+	1457	protein_coding	CD79A antigen (immunoglobulin-associated alpha) [Source:MGI Symbol;Acc:MGI:101774]	-	25	12	8	5	3	3	9	1	0.644472	0.489899	0.342562	0.202167	0.122072	0.140291	0.365144	0.0238274
ENSMUSG00000038267	1518.12	1697.85	2507.77	1576.47	2028.29	2596.9	2077.28	2395.43	1825.05	2274.47	-0.318239	0.0623446	0.999934	Slc22a23	13	34179158	34345182	-	6386	protein_coding	solute carrier family 22, member 23 [Source:MGI Symbol;Acc:MGI:1920352]	-	2175	1536	2163	1440	1841	2051	1891	3713	12.7925	14.3069	21.1318	13.2842	17.0914	21.8828	17.5042	20.1852
ENSMUSG00000074030	401.342	437.726	476.511	388.643	278.738	355.792	338.341	420.636	426.056	348.377	0.28489	0.0623753	0.999934	Exoc8	8	124893108	124897705	-	4598	protein_coding	exocyst complex component 8 [Source:MGI Symbol;Acc:MGI:2142527]	-	575	396	411	355	253	281	308	652	4.69702	5.12284	5.57676	4.54841	3.26216	4.16394	3.9597	4.92283
ENSMUSG00000075279	20.9396	22.1074	26.6661	64.5914	16.526	25.3233	13.1821	19.3544	33.5761	18.5964	0.847626	0.062398	0.999934	Mrpl23-ps1	2	74591330	74591909	-	580	processed_pseudogene	mitichondrial ribosomal protein L23, pseudogene 1 [Source:MGI Symbol;Acc:MGI:3650679]	-	30	20	23	59	15	20	12	30	1.94275	2.0511	2.47405	5.99272	1.53326	2.34947	1.22302	1.79568
ENSMUSG00000044522	46.0671	21.002	27.8255	31.7483	26.4416	11.3955	21.9702	16.7738	31.6607	19.1453	0.74181	0.0625587	0.999934	A730020M07Rik	3	121634936	121643485	-	2687	lincRNA	RIKEN cDNA A730020M07 gene [Source:MGI Symbol;Acc:MGI:2442643]	-	66	19	24	29	24	9	20	26	0.922572	0.420601	0.557253	0.635815	0.529538	0.228214	0.43999	0.335925
ENSMUSG00000095762	11.8658	12.1591	13.9127	13.1372	7.71212	6.33081	4.39403	7.09662	12.7687	6.3834	0.985117	0.0626438	0.999934	Gm16378	8	122841731	122842072	+	342	processed_pseudogene	predicted gene 16378 [Source:MGI Symbol;Acc:MGI:3646886]	-	17	11	12	12	7	5	4	11	1.86701	1.91316	2.18909	2.06707	1.21346	0.996118	0.691377	1.11661
ENSMUSG00000029186	363.651	309.503	353.615	314.199	513.407	369.72	424.024	339.993	335.242	411.786	-0.292804	0.0626627	0.999934	Pi4k2b	5	52741574	52769340	+	3760	protein_coding	phosphatidylinositol 4-kinase type 2 beta [Source:MGI Symbol;Acc:MGI:1914323]	-	521	280	305	287	466	292	386	527	5.20444	4.4295	5.06082	4.4967	7.3477	5.2913	6.06848	4.86585
ENSMUSG00000085054	4.8859	8.84295	6.95637	0	15.4242	12.6616	9.88658	10.9675	5.1713	12.235	-1.24535	0.0627564	0.999934	Gm15834	1	58505148	58523230	+	4616	lincRNA	predicted gene 15834 [Source:MGI Symbol;Acc:MGI:3802168]	-	7	8	6	0	14	10	9	17	0.0569582	0.103088	0.081095	0	0.179811	0.147605	0.115254	0.127855
ENSMUSG00000021453	1885.96	1914.5	1914.16	2347.19	2179.23	836.934	1310.52	1658.03	2015.45	1496.18	0.429174	0.0628188	0.999934	Gadd45g	13	51846678	51848468	+	1173	protein_coding	growth arrest and DNA-damage-inducible 45 gamma [Source:MGI Symbol;Acc:MGI:1346325]	-	2702	1732	1651	2144	1978	661	1193	2570	86.5189	87.8283	87.8128	107.678	99.9727	38.3946	60.1206	76.0626
ENSMUSG00000116895	36.9932	37.5825	48.6946	66.781	74.9178	60.7758	79.0926	55.4827	47.5128	67.5672	-0.511932	0.0629079	0.999934	Gm3435	17	15010176	15022449	+	1716	protein_coding	predicted gene 3435 [Source:MGI Symbol;Acc:MGI:3810125]	-	53	34	42	61	68	48	72	86	1.16007	1.17855	1.52701	2.09417	2.34934	1.90586	2.48025	1.73987
ENSMUSG00000004099	424.375	471.992	412.745	413.823	479.253	490.005	515.2	490.957	430.734	493.854	-0.197534	0.0629091	0.999934	Dnmt1	9	20907209	20959888	-	7377	protein_coding	DNA methyltransferase (cytosine-5) 1 [Source:MGI Symbol;Acc:MGI:94912]	-	608	427	356	378	435	387	469	761	3.09562	3.44297	3.01078	3.01865	3.49593	3.57436	3.75815	3.5813
ENSMUSG00000055485	400.644	560.422	617.958	317.483	244.584	445.689	288.908	407.088	474.127	346.567	0.450376	0.0630228	0.999934	Soga1	2	157015799	157079254	-	7984	protein_coding	suppressor of glucose, autophagy associated 1 [Source:MGI Symbol;Acc:MGI:2444575]	-	574	507	533	290	222	352	263	631	2.70032	3.77722	4.16501	2.13982	1.64849	3.00393	1.94722	2.74375
ENSMUSG00000040620	355.973	300.66	284.052	281.356	323.909	386.18	348.227	409.668	305.51	366.996	-0.26259	0.0630629	0.999934	Dhx33	11	70984091	71004437	-	10031	protein_coding	DEAH (Asp-Glu-Ala-His) box polypeptide 33 [Source:MGI Symbol;Acc:MGI:2445102]	-	510	272	245	257	294	305	317	635	1.90963	1.61291	1.52381	1.50935	1.73763	2.07168	1.86808	2.19769
ENSMUSG00000026928	65.6106	39.7933	63.7667	81.013	60.5953	34.1864	40.6448	34.1928	62.5459	42.4048	0.568252	0.0631848	0.999934	Card9	2	26352176	26360918	-	2293	protein_coding	caspase recruitment domain family, member 9 [Source:MGI Symbol;Acc:MGI:2685628]	-	94	36	55	74	55	27	37	53	1.53974	0.933863	1.49647	1.9012	1.42204	0.802281	0.953846	0.802432
ENSMUSG00000040204	19.5436	7.73758	13.9127	3.28431	26.4416	17.7263	18.6746	25.1607	11.1196	22.0008	-0.95602	0.0632572	0.999934	Pclaf	9	65890237	65903266	+	4813	protein_coding	PCNA clamp associated factor [Source:MGI Symbol;Acc:MGI:1915276]	-	28	7	12	3	24	14	17	39	0.218507	0.0865101	0.155552	0.0367203	0.29563	0.198189	0.208792	0.28131
ENSMUSG00000046952	5.58388	8.84295	2.31879	5.47385	2.20346	0	3.29553	0.645147	5.55487	1.53603	1.89061	0.0633479	0.999934	Gm5815	17	58593614	58594840	+	1227	processed_pseudogene	predicted pseudogene 5815 [Source:MGI Symbol;Acc:MGI:3648184]	-	8	8	2	5	2	0	3	1	0.244889	0.38782	0.101694	0.240063	0.096636	0	0.14453	0.0282938
ENSMUSG00000022055	41.8791	60.7953	22.0285	78.8234	28.645	26.5894	32.9553	36.1282	50.8816	31.0795	0.700884	0.0634025	0.999934	Nefl	14	68083863	68089095	+	3380	protein_coding	neurofilament, light polypeptide [Source:MGI Symbol;Acc:MGI:97313]	-	60	55	19	72	26	21	30	56	0.666743	0.9679	0.350708	1.25492	0.456047	0.423321	0.524669	0.575185
ENSMUSG00000068101	22.3355	15.4752	6.95637	8.75816	9.91559	5.06465	6.59105	3.22574	13.3813	6.19926	1.16528	0.0634682	0.999934	Cenpm	15	82233779	82244748	-	1617	protein_coding	centromere protein M [Source:MGI Symbol;Acc:MGI:1913820]	-	32	14	6	8	9	4	6	5	0.7433	0.514994	0.2315	0.291461	0.329979	0.168545	0.219342	0.107349
ENSMUSG00000097294	4.18791	3.31611	6.95637	6.56862	0	2.53233	2.19702	1.29029	5.25725	1.50491	1.82965	0.0635183	0.999934	Gm26888	11	119151651	119156994	+	3683	lincRNA	predicted gene, 26888 [Source:MGI Symbol;Acc:MGI:5477382]	-	6	3	6	6	0	2	2	2	0.061189	0.0484511	0.101639	0.0959732	0	0.0369995	0.0321003	0.0188523
ENSMUSG00000073434	173.798	161.384	175.069	154.363	152.039	126.616	137.314	130.965	166.153	136.733	0.283946	0.0637	0.999934	Wdr90	17	25844771	25861501	-	8466	protein_coding	WD repeat domain 90 [Source:MGI Symbol;Acc:MGI:1921267]	-	249	146	151	141	138	100	125	203	1.1047	1.02579	1.11278	0.981163	0.966394	0.804801	0.872796	0.832442
ENSMUSG00000039672	0	0	0	0	0	1.26616	2.19702	6.45147	0	2.47866	-3.79608	0.0637351	1	Kcne2	16	92292389	92298129	+	1767	protein_coding	potassium voltage-gated channel, Isk-related subfamily, gene 2 [Source:MGI Symbol;Acc:MGI:1891123]	-	0	0	0	0	0	1	2	10	0	0	0	0	0	0.0385594	0.0669074	0.196472
ENSMUSG00000059743	22.3355	9.94832	19.7097	22.9902	11.0173	13.9278	6.59105	9.67721	18.7459	10.3033	0.883666	0.0637567	0.999934	Fdps	3	89093588	89101959	-	4208	protein_coding	farnesyl diphosphate synthetase [Source:MGI Symbol;Acc:MGI:104888]	-	32	9	17	21	10	11	6	15	0.285626	0.127219	0.252047	0.293998	0.140889	0.178108	0.0842862	0.123752
ENSMUSG00000006731	283.382	269.71	474.193	217.859	256.704	183.594	215.308	261.93	311.286	229.384	0.436116	0.0638293	0.999934	B4galnt1	10	127165225	127172330	+	3454	protein_coding	beta-1,4-N-acetyl-galactosaminyl transferase 1 [Source:MGI Symbol;Acc:MGI:1342057]	-	406	244	409	199	233	145	196	406	4.41497	4.20196	7.38771	3.39415	3.99933	2.86031	3.3544	4.08075
ENSMUSG00000091277	82.3623	82.9026	64.9261	67.8757	79.3247	100.027	91.1762	123.223	74.5167	98.4377	-0.406275	0.0639309	0.999934	Gm1818	12	48555308	48559885	-	1184	unprocessed_pseudogene	predicted gene 1818 [Source:MGI Symbol;Acc:MGI:3037676]	-	118	75	56	62	72	79	83	191	3.7433	3.76785	2.95084	3.08489	3.60524	4.54614	4.14388	5.60038
ENSMUSG00000003526	2043.7	2543.45	2594.73	2220.19	1687.85	1892.91	2180.54	2201.89	2350.52	1990.8	0.238406	0.0640095	0.999934	Prodh	16	18060357	18090203	-	7797	protein_coding	proline dehydrogenase [Source:MGI Symbol;Acc:MGI:97770]	-	2928	2301	2238	2028	1532	1495	1985	3413	14.1048	17.5539	17.9078	15.3229	11.6489	13.0641	15.0492	15.1965
ENSMUSG00000021087	29.3154	38.6879	73.0419	98.5293	67.2056	105.092	93.3732	109.03	59.8936	93.6751	-0.657858	0.0641406	0.999934	Rtn1	12	72211752	72409054	-	4980	protein_coding	reticulon 1 [Source:MGI Symbol;Acc:MGI:1933947]	-	42	35	63	90	61	83	85	169	0.31677	0.418045	0.78926	1.06467	0.726196	1.13557	1.00895	1.17813
ENSMUSG00000052673	45.3691	45.3201	55.651	32.8431	22.0346	30.3879	38.4478	30.3219	44.7958	30.2981	0.563133	0.0642028	0.999934	Gm9887	12	69371835	69372458	-	624	protein_coding	predicted gene 9887 [Source:MGI Symbol;Acc:MGI:3642578]	-	65	41	48	30	20	24	35	47	3.91248	3.90826	4.79916	2.83228	1.9002	2.62056	3.31562	2.61487
ENSMUSG00000059791	34.8993	42.004	25.5067	35.0326	23.1364	21.5248	27.4627	4.51603	34.3607	19.16	0.87712	0.0643673	0.999934	Nrm	17	35861318	35865402	+	1466	protein_coding	nurim (nuclear envelope membrane protein) [Source:MGI Symbol;Acc:MGI:2146855]	-	50	38	22	32	21	17	25	7	1.28103	1.54182	0.936262	1.28593	0.849256	0.7901	1.00806	0.165768
ENSMUSG00000006574	6281.87	5606.43	12536.5	4350.62	3569.61	5206.46	2942.9	5183.11	7193.86	4225.52	0.767574	0.0644705	0.999934	Slc4a1	11	102348824	102366203	-	4891	protein_coding	solute carrier family 4 (anion exchanger), member 1 [Source:MGI Symbol;Acc:MGI:109393]	-	9000	5072	10813	3974	3240	4112	2679	8034	69.1144	61.6831	137.93	47.8664	39.2736	57.2826	32.3784	57.0257
ENSMUSG00000036036	11.8658	15.4752	10.4346	6.56862	24.2381	20.2586	29.6597	10.3224	11.086	21.1197	-0.905861	0.0645083	0.999934	Zfp57	17	37001163	37010635	+	3786	protein_coding	zinc finger protein 57 [Source:MGI Symbol;Acc:MGI:99204]	zf-C2H2	17	14	9	6	22	16	27	16	0.168652	0.219954	0.14831	0.0933622	0.344505	0.287943	0.421564	0.146715
ENSMUSG00000075227	483.704	387.984	464.917	476.225	603.749	503.933	595.392	463.861	453.208	541.734	-0.254139	0.064569	0.999934	Znhit2	19	6061192	6062472	+	1281	protein_coding	zinc finger, HIT domain containing 2 [Source:MGI Symbol;Acc:MGI:1352481]	-	693	351	401	435	548	398	542	719	20.3193	16.2983	19.5301	20.0051	25.3621	21.169	25.011	19.4857
ENSMUSG00000022949	4.18791	0	22.0285	0	1.10173	1.26616	0	1.29029	6.5541	0.914547	2.81032	0.0646772	0.999934	Clic6	16	92485736	92541243	+	3914	protein_coding	chloride intracellular channel 6 [Source:MGI Symbol;Acc:MGI:2146607]	-	6	0	19	0	1	1	0	2	0.0575777	0	0.30286	0	0.0151472	0.0174079	0	0.0177397
ENSMUSG00000020547	1260.56	960.565	1139.69	1337.81	1076.39	981.276	916.156	1019.98	1174.66	998.451	0.234844	0.0648544	0.999934	Bzw2	12	36091835	36158080	-	5413	protein_coding	basic leucine zipper and W2 domains 2 [Source:MGI Symbol;Acc:MGI:1914162]	-	1806	869	983	1222	977	775	834	1581	12.5315	9.54918	11.3299	13.2994	10.7006	9.75508	9.1077	10.1398
ENSMUSG00000038481	420.187	457.623	390.716	343.758	472.643	486.207	507.511	436.765	403.071	475.781	-0.236194	0.0650622	0.999934	Cdk19	10	40339564	40483818	+	5846	protein_coding	cyclin-dependent kinase 19 [Source:MGI Symbol;Acc:MGI:1925584]	-	602	414	337	314	429	384	462	677	3.86778	4.21237	3.5965	3.16425	4.35063	4.47548	4.67158	4.02037
ENSMUSG00000037608	1160.75	1127.48	1203.45	1258.99	1447.68	1348.46	1252.3	1302.55	1187.67	1337.75	-0.171572	0.0650721	0.999934	Bclaf1	10	20312469	20344613	+	15301	protein_coding	BCL2-associated transcription factor 1 [Source:MGI Symbol;Acc:MGI:1917580]	-	1663	1020	1038	1150	1314	1065	1140	2019	4.08222	3.9652	4.2324	4.4277	5.0913	4.74239	4.40419	4.58092
ENSMUSG00000114433	22.3355	14.3698	25.5067	19.7059	30.8485	36.7187	20.8717	41.2894	20.4795	32.4321	-0.670289	0.0651723	0.999934	Gm48488	13	60176682	60182862	+	5345	lincRNA	predicted gene, 48488 [Source:MGI Symbol;Acc:MGI:6098010]	-	32	13	22	18	28	29	19	64	0.224867	0.144671	0.256793	0.198392	0.310573	0.369673	0.210129	0.415689
ENSMUSG00000039787	7.67784	4.42147	11.594	1.09477	15.4242	8.86314	13.1821	17.419	6.19701	13.7221	-1.15371	0.0652737	0.999934	Cercam	2	29869164	29882840	+	3383	protein_coding	cerebral endothelial cell adhesion molecule [Source:MGI Symbol;Acc:MGI:2139134]	-	11	4	10	1	14	7	12	27	0.122128	0.0703303	0.18442	0.017414	0.245346	0.140982	0.209681	0.277075
ENSMUSG00000033966	24.4295	29.845	24.3473	27.3692	20.9329	12.6616	14.2806	18.0641	26.4977	16.4848	0.668314	0.0653339	0.999934	Cdkl4	17	80523550	80563834	-	2931	protein_coding	cyclin-dependent kinase-like 4 [Source:MGI Symbol;Acc:MGI:3587025]	-	35	27	21	25	19	10	13	28	0.448514	0.547939	0.447005	0.502487	0.384318	0.232462	0.262185	0.331649
ENSMUSG00000026489	2141.42	1587.31	1793.58	2388.79	3089.26	2133.48	2660.59	1992.21	1977.78	2468.89	-0.319388	0.0654321	0.999934	Coq8a	1	180165238	180199602	-	5293	protein_coding	coenzyme Q8A [Source:MGI Symbol;Acc:MGI:1914676]	-	3068	1436	1547	2182	2804	1685	2422	3088	21.7709	16.1375	18.2346	24.2858	31.4072	21.6903	27.0491	20.254
ENSMUSG00000037211	171.704	211.125	151.881	154.363	235.771	172.198	302.09	189.673	172.268	224.933	-0.383254	0.0654626	0.999934	Spry1	3	37639947	37644598	+	2906	protein_coding	sprouty RTK signaling antagonist 1 [Source:MGI Symbol;Acc:MGI:1345139]	-	246	191	131	141	214	136	275	294	3.17953	3.90951	2.81245	2.85841	4.36588	3.18868	5.59394	3.51227
ENSMUSG00000045534	20.9396	23.2127	10.4346	2.18954	3.3052	11.3955	5.49254	1.29029	14.1941	5.37087	1.4691	0.0655478	0.999934	Kcna5	6	126532551	126535412	-	2862	protein_coding	potassium voltage-gated channel, shaker-related subfamily, member 5 [Source:MGI Symbol;Acc:MGI:96662]	-	30	21	9	2	3	9	5	2	0.393709	0.43645	0.196192	0.0411681	0.0621448	0.214259	0.103272	0.0242603
ENSMUSG00000067629	196.832	271.921	354.775	233.186	355.859	331.735	307.582	336.122	264.178	332.825	-0.338667	0.0655655	0.999934	Syngap1	17	26941253	26972434	+	6931	protein_coding	synaptic Ras GTPase activating protein 1 homolog (rat) [Source:MGI Symbol;Acc:MGI:3039785]	-	282	246	306	213	323	262	280	521	1.52819	2.11117	2.75445	1.81044	2.76287	2.57556	2.38805	2.60962
ENSMUSG00000022203	50.953	45.3201	67.2449	42.696	27.5433	32.9202	25.2657	49.6763	51.5535	33.8514	0.580753	0.0656545	0.999934	Efs	14	54916535	54926126	-	2917	protein_coding	embryonal Fyn-associated substrate [Source:MGI Symbol;Acc:MGI:105311]	-	73	41	58	39	25	26	23	77	0.939962	0.836049	1.24051	0.787641	0.508109	0.607301	0.466093	0.916411
ENSMUSG00000042202	448.805	560.422	537.959	548.48	382.301	486.207	362.508	497.408	523.916	432.106	0.274	0.0657069	0.999934	Slc35e2	4	155601416	155623340	+	6574	protein_coding	solute carrier family 35, member E2 [Source:MGI Symbol;Acc:MGI:2444240]	-	643	507	464	501	347	384	330	771	3.67371	4.58736	4.40349	4.48961	3.12934	3.97987	2.96732	4.07156
ENSMUSG00000087720	0.697986	0	0	0	6.61039	1.26616	0	3.87088	0.174496	2.93686	-3.29592	0.0659442	1	Gm26279	3	94920322	94920423	-	102	snRNA	predicted gene, 26279 [Source:MGI Symbol;Acc:MGI:5456056]	-	1	0	0	0	6	1	0	6	0.368234	0	0	0	3.48742	0.667985	0	2.04215
ENSMUSG00000092827	1.39597	0	0	0	2.20346	3.79849	3.29553	3.22574	0.348993	3.1308	-2.76493	0.0660022	1	Mir3091	2	180257536	180257611	+	76	miRNA	microRNA 3091 [Source:MGI Symbol;Acc:MGI:4834305]	-	2	0	0	0	2	3	3	5	0.988417	0	0	0	1.56016	2.68952	2.3334	2.28398
ENSMUSG00000034312	3025.77	2997.76	3565.14	2734.74	2385.25	2722.25	2432.1	3007.68	3080.85	2636.82	0.223825	0.0661848	0.999934	Iqsec1	6	90656088	90988685	-	11601	protein_coding	IQ motif and Sec7 domain 1 [Source:MGI Symbol;Acc:MGI:1196356]	-	4335	2712	3075	2498	2165	2150	2214	4662	14.0352	13.9052	16.5371	12.6852	11.0641	12.6273	11.2814	13.9512
ENSMUSG00000026786	12.5637	9.94832	3.47819	12.0425	4.40693	5.06465	4.39403	2.58059	9.50818	4.11155	1.26561	0.0661909	0.999934	Apbb1ip	2	22774094	22875653	+	7414	protein_coding	amyloid beta (A4) precursor protein-binding, family B, member 1 interacting protein [Source:MGI Symbol;Acc:MGI:1861354]	-	18	9	3	11	4	4	4	4	0.0911893	0.0722062	0.0252451	0.0874058	0.0319861	0.0367599	0.0318925	0.0187303
ENSMUSG00000038539	374.12	351.507	402.31	451.045	544.256	560.91	480.048	363.863	394.746	487.269	-0.300381	0.0663227	0.999934	Atf5	7	44812256	44816658	-	1993	protein_coding	activating transcription factor 5 [Source:MGI Symbol;Acc:MGI:2141857]	TF_bZIP	536	318	347	412	494	443	437	564	10.1014	9.49083	10.8625	12.1784	14.6951	15.1448	12.9615	9.82444
ENSMUSG00000109511	368.536	465.36	469.555	489.362	350.351	343.13	361.409	432.249	448.203	371.785	0.26217	0.0663983	0.999934	Nup62	7	44816088	44830812	+	2854	protein_coding	nucleoporin 62 [Source:MGI Symbol;Acc:MGI:1351500]	-	528	421	405	447	318	271	329	670	6.9487	8.7743	8.8534	9.22686	6.60582	6.46967	6.81432	8.14999
ENSMUSG00000019777	1319.89	1273.38	1299.68	1336.71	1176.65	1223.11	1085.33	1203.84	1307.42	1172.23	0.157393	0.0664037	0.999934	Hdac2	10	36974544	37001889	+	4474	protein_coding	histone deacetylase 2 [Source:MGI Symbol;Acc:MGI:1097691]	-	1891	1152	1121	1221	1068	966	988	1866	15.8752	15.3158	15.6321	16.0776	14.1524	14.7112	13.0539	14.4794
ENSMUSG00000053931	6218.35	5220.66	6710.58	6648.54	5673.92	5707.86	4700.52	5318.59	6199.53	5350.22	0.212622	0.0664792	0.999934	Cnn3	3	121426497	121458207	+	3037	protein_coding	calponin 3, acidic [Source:MGI Symbol;Acc:MGI:1919244]	-	8909	4723	5788	6073	5150	4508	4279	8244	110.181	92.5034	118.903	117.804	100.535	101.136	83.2872	94.2387
ENSMUSG00000069911	25.1275	15.4752	27.8255	10.9477	8.81386	15.194	7.68956	11.6126	19.844	10.8275	0.884996	0.0667034	0.999934	Fam196b	11	34314822	34422640	+	5371	protein_coding	family with sequence similarity 196, member B [Source:MGI Symbol;Acc:MGI:3643491]	-	36	14	24	10	8	12	7	18	0.251751	0.155045	0.278782	0.109684	0.0883056	0.152228	0.0770413	0.116347
ENSMUSG00000029817	781.744	1186.06	976.211	1401.31	618.072	855.926	771.153	1089.01	1086.33	833.54	0.379854	0.066731	0.999934	Tra2a	6	49243924	49264033	-	6945	protein_coding	transformer 2 alpha [Source:MGI Symbol;Acc:MGI:1933972]	-	1120	1073	842	1280	561	676	702	1688	6.05717	9.18993	7.56395	10.8577	4.78899	6.63195	5.97511	8.43794
ENSMUSG00000106491	0	0	1.1594	0	6.61039	1.26616	4.39403	0	0.289849	3.06765	-3.3263	0.066733	1	Gm42446	5	14563338	14566621	+	3284	TEC	predicted gene 42446 [Source:MGI Symbol;Acc:MGI:5662583]	-	0	0	1	0	6	1	4	0	0	0	0.0189979	0	0.108318	0.0207474	0.0720009	0
ENSMUSG00000071662	709.153	668.748	673.609	746.633	676.463	563.443	617.362	589.019	699.536	611.572	0.194563	0.067027	0.999934	Polr2g	19	8793129	8798557	-	868	protein_coding	polymerase (RNA) II (DNA directed) polypeptide G [Source:MGI Symbol;Acc:MGI:1914960]	-	1016	605	581	682	614	445	562	913	43.9641	41.4591	41.7605	46.2876	41.9374	34.9307	38.2734	36.5163
ENSMUSG00000101320	18.1476	13.2644	3.47819	14.232	34.1537	26.5894	24.1672	12.2578	12.2806	24.292	-0.942225	0.0671126	0.999934	Gm28529	18	6490143	6496962	+	977	antisense	predicted gene 28529 [Source:MGI Symbol;Acc:MGI:5579235]	-	26	12	3	13	31	21	22	19	0.999546	0.730586	0.191574	0.783879	1.88114	1.46451	1.33109	0.675142
ENSMUSG00000017707	16823.5	17729	16921.4	15293.9	14856.9	14548.2	14406.9	16101.6	16692	14978.4	0.156142	0.067267	0.999934	Serinc3	2	163623272	163645131	-	3840	protein_coding	serine incorporator 3 [Source:MGI Symbol;Acc:MGI:1349457]	-	24103	16039	14595	13970	13485	11490	13115	24958	235.757	248.445	237.127	214.321	208.196	203.871	201.891	225.639
ENSMUSG00000052373	106.792	119.38	104.346	84.2973	188.396	112.689	168.072	98.0624	103.704	141.805	-0.445625	0.0673971	0.999934	Mpp3	11	101999652	102028461	-	9385	protein_coding	membrane protein, palmitoylated 3 (MAGUK p55 subfamily member 3) [Source:MGI Symbol;Acc:MGI:1328354]	-	153	108	90	77	171	89	153	152	0.612324	0.684501	0.598297	0.483344	1.08023	0.646134	0.963691	0.562271
ENSMUSG00000046213	10.4698	4.42147	6.95637	1.09477	0	0	3.29553	1.93544	5.7356	1.30774	2.08729	0.0674945	0.999934	Cym	3	107211293	107221732	-	1236	protein_coding	chymosin [Source:MGI Symbol;Acc:MGI:2684977]	-	15	4	6	1	0	0	3	3	0.455823	0.192498	0.30286	0.047663	0	0	0.143477	0.0842634
ENSMUSG00000042548	1144	1001.46	1115.34	905.375	1246.06	1214.25	1083.13	1272.23	1041.54	1203.92	-0.208627	0.0674948	0.999934	Asxl1	2	153345829	153404007	+	7444	protein_coding	additional sex combs like 1 [Source:MGI Symbol;Acc:MGI:2684063]	-	1639	906	962	827	1131	959	986	1972	8.26983	7.23946	8.06265	6.54485	9.00761	8.77767	7.82981	9.1968
ENSMUSG00000032842	435.543	431.094	462.599	365.653	566.29	452.02	489.935	484.506	423.722	498.188	-0.233343	0.0675054	0.999934	Abcc10	17	46303221	46328352	-	6856	protein_coding	ATP-binding cassette, sub-family C (CFTR/MRP), member 10 [Source:MGI Symbol;Acc:MGI:2386976]	-	624	390	399	334	514	357	446	751	3.41852	3.38359	3.63087	2.86996	4.44473	3.54784	3.84543	3.80282
ENSMUSG00000051747	30.0134	49.7416	30.1443	20.8006	46.2727	41.7834	49.4329	55.4827	32.675	48.2429	-0.573799	0.0677376	0.999934	Ttn	2	76703980	76982547	-	116825	protein_coding	titin [Source:MGI Symbol;Acc:MGI:98864]	-	43	45	26	19	42	33	45	86	0.0138247	0.0229119	0.013885	0.00958116	0.0213141	0.0192462	0.0227697	0.0255564
ENSMUSG00000022419	2031.84	2225.11	2497.34	2020.95	2296.01	2765.3	2225.58	3201.87	2193.81	2622.19	-0.258324	0.0677706	0.999934	Deptor	15	55112317	55259271	+	8874	protein_coding	DEP domain containing MTOR-interacting protein [Source:MGI Symbol;Acc:MGI:2146322]	-	2911	2013	2154	1846	2084	2184	2026	4963	12.321	13.493	15.1438	12.255	13.923	16.7687	13.4959	19.4161
ENSMUSG00000058073	3.48993	2.21074	4.63758	2.18954	1.10173	1.26616	0	0	3.13195	0.591974	2.60886	0.0678618	1	Gm11189	11	53200684	53201058	+	375	processed_pseudogene	predicted gene 11189 [Source:MGI Symbol;Acc:MGI:3650984]	-	5	2	4	2	1	1	0	0	0.500798	0.317237	0.665484	0.314195	0.158096	0.181692	0	0
ENSMUSG00000046378	0	1.10537	2.31879	0	4.40693	1.26616	7.68956	3.22574	0.85604	4.1471	-2.39778	0.0678992	1	Asphd1	7	126945567	126949582	-	1672	protein_coding	aspartate beta-hydroxylase domain containing 1 [Source:MGI Symbol;Acc:MGI:2685014]	-	0	1	2	0	4	1	7	5	0	0.0355753	0.0746281	0	0.141833	0.0407503	0.247481	0.103817
ENSMUSG00000036002	781.744	727.333	795.345	673.284	927.658	828.071	770.054	899.98	744.426	856.441	-0.202594	0.0679088	0.999934	Fam214b	4	43032414	43046220	-	4129	protein_coding	family with sequence similarity 214, member B [Source:MGI Symbol;Acc:MGI:2441854]	-	1120	658	686	615	842	654	701	1395	10.1882	9.47907	10.3654	8.77466	12.0898	10.7919	10.0358	11.7291
ENSMUSG00000056492	3647.67	4344.1	6222.47	2407.4	2532.88	3590.84	3004.42	3256.06	4155.41	3096.05	0.424433	0.0679726	0.999934	Adgrf5	17	43360451	43459557	+	9010	protein_coding	adhesion G protein-coupled receptor F5 [Source:MGI Symbol;Acc:MGI:2182928]	-	5226	3930	5367	2199	2299	2836	2735	5047	21.7855	25.9449	37.1634	14.3781	15.1275	21.4461	17.9438	19.4466
ENSMUSG00000030154	0.697986	1.10537	1.1594	1.09477	11.0173	0	2.19702	5.80632	1.01438	4.75517	-2.27526	0.0681097	1	Klrb1f	6	129045901	129057464	+	2025	protein_coding	killer cell lectin-like receptor subfamily B member 1F [Source:MGI Symbol;Acc:MGI:2442965]	-	1	1	1	1	10	0	2	9	0.0185481	0.0293738	0.0308094	0.0290921	0.292771	0	0.0583829	0.154296
ENSMUSG00000037325	113.074	118.274	154.2	114.951	128.903	159.537	175.761	163.222	125.125	156.856	-0.332158	0.0681498	0.999934	Bbs7	3	36573142	36613477	-	5390	protein_coding	Bardet-Biedl syndrome 7 (human) [Source:MGI Symbol;Acc:MGI:1918742]	-	162	107	133	105	117	126	160	253	1.12889	1.18081	1.53947	1.14763	1.28692	1.59275	1.75474	1.62955
ENSMUSG00000027684	3339.16	3049.71	3184.86	3147.46	3808.69	3604.77	3087.91	4032.17	3180.3	3633.38	-0.192413	0.0682568	0.999934	Mecom	3	29951296	30548008	-	12427	protein_coding	MDS1 and EVI1 complex locus [Source:MGI Symbol;Acc:MGI:95457]	zf-C2H2	4784	2759	2747	2875	3457	2847	2811	6250	14.4593	13.206	13.7912	13.6292	16.4925	15.6095	13.3714	17.4602
ENSMUSG00000026388	47.463	29.845	31.3037	51.4542	37.4589	27.8556	21.9702	14.1932	40.0165	25.3695	0.687547	0.0682855	0.999934	3110009E18Rik	1	120121187	120188189	+	2428	protein_coding	RIKEN cDNA 3110009E18 gene [Source:MGI Symbol;Acc:MGI:1920353]	-	68	27	27	47	34	22	20	22	1.05192	0.661454	0.693783	1.14038	0.830202	0.617364	0.486925	0.314565
ENSMUSG00000068373	5.58388	8.84295	3.47819	6.56862	18.7294	16.4601	6.59105	10.3224	6.11841	13.0257	-1.07915	0.0682902	0.999934	D430041D05Rik	2	104143073	104411013	-	16639	protein_coding	RIKEN cDNA D430041D05 gene [Source:MGI Symbol;Acc:MGI:2181743]	-	8	8	3	6	17	13	6	16	0.0180587	0.0285988	0.0112487	0.0212434	0.0605724	0.0532333	0.021316	0.0333833
ENSMUSG00000035696	621.905	667.643	619.117	595.555	822.994	647.009	760.168	671.598	626.055	725.442	-0.212008	0.068359	0.999934	Rnf38	4	44126210	44233789	-	8336	protein_coding	ring finger protein 38 [Source:MGI Symbol;Acc:MGI:1920719]	-	891	604	534	544	747	511	692	1041	4.01461	4.30987	3.99662	3.84451	5.31271	4.17667	4.90715	4.3354
ENSMUSG00000107997	51.6509	42.004	54.4916	71.16	36.3572	45.5819	42.8418	30.9671	54.8266	38.937	0.507073	0.0684652	0.999934	Gm44243	6	129540221	129540912	+	692	TEC	predicted gene, 44243 [Source:MGI Symbol;Acc:MGI:5690635]	-	74	38	47	65	33	36	39	48	4.01652	3.26634	4.23741	5.5336	2.82723	3.54457	3.3315	2.40808
ENSMUSG00000083621	64.9127	79.5865	70.7231	130.278	69.4091	37.9849	35.1523	80.6434	86.375	55.7974	0.611938	0.0685689	0.999934	Gm14586	X	52772342	52772749	-	408	processed_pseudogene	predicted gene 14586 [Source:MGI Symbol;Acc:MGI:3705507]	-	93	72	61	119	63	30	32	125	8.56144	10.4968	9.32778	17.1825	9.15448	5.00989	4.63629	10.6362
ENSMUSG00000036402	5290.03	4932.15	5834.08	4772.1	5822.65	6234.59	5217.92	6806.3	5207.09	6020.36	-0.20963	0.0685828	0.999934	Gng12	6	66896397	67021350	+	4727	protein_coding	guanine nucleotide binding protein (G protein), gamma 12 [Source:MGI Symbol;Acc:MGI:1336171]	-	7579	4462	5032	4359	5285	4924	4750	10550	60.2213	56.1473	66.4146	54.3252	66.2846	70.974	59.4003	77.4824
ENSMUSG00000042129	95.624	71.849	92.7516	74.4444	91.4438	105.092	128.525	109.03	83.6672	108.523	-0.370125	0.0686295	0.999934	Rassf4	6	116633008	116673952	-	9209	protein_coding	Ras association (RalGDS/AF-6) domain family member 4 [Source:MGI Symbol;Acc:MGI:2386853]	-	137	65	80	68	83	83	117	169	0.558769	0.419842	0.541984	0.435007	0.534342	0.614091	0.751025	0.637104
ENSMUSG00000047343	0.697986	6.63221	2.31879	3.28431	0	0	1.09851	0.645147	3.23332	0.435914	2.73055	0.0686481	1	Mettl21c	1	44009408	44020034	-	4300	protein_coding	methyltransferase like 21C [Source:MGI Symbol;Acc:MGI:3611450]	-	1	6	2	3	0	0	1	1	0.00873485	0.0829979	0.0290182	0.0411011	0	0	0.0137471	0.00807361
ENSMUSG00000082424	2.79194	1.10537	0	2.18954	3.3052	5.06465	7.68956	5.80632	1.52171	5.46643	-1.76485	0.0687237	0.999934	Gm13292	2	11409031	11410030	-	1000	processed_pseudogene	predicted gene 13292 [Source:MGI Symbol;Acc:MGI:3649470]	-	4	1	0	2	3	4	7	9	0.150239	0.0594819	0	0.117823	0.177858	0.272538	0.413789	0.312449
ENSMUSG00000020401	16.7517	23.2127	30.1443	15.3268	12.1191	7.59698	8.78807	17.419	21.3589	11.4808	0.843353	0.0688691	0.999934	Fam71b	11	46396559	46407982	+	2493	protein_coding	family with sequence similarity 71, member B [Source:MGI Symbol;Acc:MGI:3650836]	-	24	21	26	14	11	6	8	27	0.361587	0.501051	0.650669	0.330831	0.261592	0.163982	0.189692	0.375991
ENSMUSG00000098880	13.2617	8.84295	12.7533	20.8006	51.7814	11.3955	16.4776	27.0962	13.9147	26.6877	-0.945886	0.0692716	0.999934	Gm27238	18	80978913	80987869	-	417	sense_overlapping	predicted gene 27238 [Source:MGI Symbol;Acc:MGI:5521081]	-	19	8	11	19	47	9	15	42	1.71136	1.14114	1.64576	2.68422	6.68213	1.47053	2.12636	3.49663
ENSMUSG00000048996	0	0	0	0	5.50866	1.26616	1.09851	0.645147	0	2.12962	-3.52439	0.0694463	1	Olfr1366	13	21535113	21542808	-	3205	protein_coding	olfactory receptor 1366 [Source:MGI Symbol;Acc:MGI:3031200]	-	0	0	0	0	5	1	1	1	0	0	0	0	0.0924901	0.0212588	0.0184439	0.010832
ENSMUSG00000063480	1111.19	1025.78	907.806	1077.25	911.132	929.364	848.049	932.883	1030.51	905.357	0.187763	0.0695353	0.999934	Snu13	15	82040525	82047598	-	2924	protein_coding	SNU13 homolog, small nuclear ribonucleoprotein (U4/U6.U5) [Source:MGI Symbol;Acc:MGI:893586]	-	1592	928	783	984	827	734	772	1446	20.4498	18.878	16.7068	19.8252	16.768	17.1035	15.607	17.1683
ENSMUSG00000036814	43.9731	33.1611	28.9849	32.8431	11.0173	11.3955	31.8567	27.7413	34.7405	20.5027	0.744661	0.0695367	0.999934	Slc6a20a	9	123634770	123678885	-	4084	protein_coding	solute carrier family 6 (neurotransmitter transporter), member 20A [Source:MGI Symbol;Acc:MGI:2143217]	-	63	30	25	30	10	9	29	43	0.5794	0.436938	0.381912	0.432749	0.145167	0.150149	0.419752	0.365527
ENSMUSG00000028101	320.375	295.133	280.574	327.336	480.355	308.944	428.418	308.38	305.855	381.524	-0.31599	0.0697151	0.999934	Pias3	3	96696384	96706070	+	3918	protein_coding	protein inhibitor of activated STAT 3 [Source:MGI Symbol;Acc:MGI:1913126]	zf-MIZ	459	267	242	299	436	244	390	478	4.4002	4.05351	3.85354	4.4958	6.59744	4.24319	5.88411	4.23545
ENSMUSG00000055003	535.355	497.416	664.333	732.401	502.39	468.48	424.024	581.923	607.376	494.204	0.293643	0.0697584	0.999934	Lrtm2	6	119315133	119330766	-	4102	protein_coding	leucine-rich repeats and transmembrane domains 2 [Source:MGI Symbol;Acc:MGI:2141485]	-	767	450	573	669	456	370	386	902	7.02301	6.52531	8.71501	9.60795	6.59056	6.14572	5.56253	7.63391
ENSMUSG00000106822	0	0	0	0	0	3.79849	5.49254	0.645147	0	2.48404	-3.7436	0.0697718	1	Gm43533	6	17717578	17720513	+	2936	TEC	predicted gene 43533 [Source:MGI Symbol;Acc:MGI:5663670]	-	0	0	0	0	0	3	5	1	0	0	0	0	0	0.0696197	0.100669	0.0118244
ENSMUSG00000043843	0	1.10537	0	0	2.20346	5.06465	2.19702	0.645147	0.276342	2.52757	-3.02584	0.0699885	1	Tmem145	7	25306106	25316195	+	2739	protein_coding	transmembrane protein 145 [Source:MGI Symbol;Acc:MGI:3607779]	-	0	1	0	0	2	4	2	1	0	0.0217166	0	0	0.0432904	0.0995027	0.0431637	0.0126749
ENSMUSG00000110115	7.67784	7.73758	10.4346	13.1372	8.81386	3.79849	2.19702	0.645147	9.7468	3.86363	1.39359	0.0700104	0.999934	Gm32486	7	139292817	139296865	-	3816	lincRNA	predicted gene, 32486 [Source:MGI Symbol;Acc:MGI:5591645]	-	11	7	9	12	8	3	2	1	0.10827	0.109112	0.147144	0.185256	0.12429	0.0535649	0.0309815	0.00909762
ENSMUSG00000020891	7.67784	5.52684	8.11577	6.56862	3.3052	3.79849	1.09851	2.58059	6.97227	2.6957	1.39095	0.0700272	0.999934	Alox8	11	69183932	69197843	-	3559	protein_coding	arachidonate 8-lipoxygenase [Source:MGI Symbol;Acc:MGI:1098228]	-	11	5	7	6	3	3	1	4	0.116088	0.0835654	0.12271	0.099317	0.0499743	0.0574328	0.0166094	0.0390183
ENSMUSG00000033419	19.5436	14.3698	9.27516	15.3268	5.50866	2.53233	12.0836	8.38691	14.6288	7.12787	1.02528	0.0701313	0.999934	Snap91	9	86765923	86880654	-	9126	protein_coding	synaptosomal-associated protein 91 [Source:MGI Symbol;Acc:MGI:109132]	-	28	13	8	14	5	2	11	13	0.11524	0.084732	0.0546913	0.0903749	0.032482	0.014932	0.0712513	0.0494537
ENSMUSG00000043003	153.557	132.644	193.619	137.941	109.071	117.753	94.4717	150.964	154.44	118.065	0.376955	0.0703225	0.999934	Rasef	4	73714579	73790994	-	5746	protein_coding	RAS and EF hand domain containing [Source:MGI Symbol;Acc:MGI:2448565]	-	220	120	167	126	99	93	86	234	1.43807	1.24222	1.81326	1.29183	1.02146	1.10277	0.884736	1.4138
ENSMUSG00000033590	577.234	565.949	803.461	470.751	474.846	539.385	398.759	521.279	604.349	483.567	0.320475	0.0703508	0.999934	Myo5c	9	75232020	75305451	+	9697	protein_coding	myosin VC [Source:MGI Symbol;Acc:MGI:2442485]	-	827	512	693	430	431	426	363	808	3.20326	3.14063	4.45866	2.61235	2.63508	2.99322	2.21284	2.89275
ENSMUSG00000025150	210.094	255.34	114.78	217.859	177.379	83.5668	112.048	179.996	199.518	138.247	0.523824	0.0704549	0.999934	Cbr2	11	120729489	120732114	-	1327	protein_coding	carbonyl reductase 2 [Source:MGI Symbol;Acc:MGI:107200]	-	301	231	99	199	161	66	102	279	8.5196	10.3544	4.6545	8.83451	7.19297	3.38875	4.5437	7.2991
ENSMUSG00000048012	3.48993	5.52684	0	2.18954	8.81386	12.6616	6.59105	4.51603	2.80158	8.14564	-1.48853	0.0705137	0.999934	Zfp473	7	44731480	44751050	-	10037	protein_coding	zinc finger protein 473 [Source:MGI Symbol;Acc:MGI:2442697]	zf-C2H2	5	5	0	2	8	10	6	7	0.0187107	0.0296313	0	0.0117389	0.0472541	0.0678833	0.0353369	0.024212
ENSMUSG00000044647	14.6577	19.8966	56.8104	10.9477	7.71212	15.194	18.6746	7.74177	25.5781	12.3306	1.05945	0.0705754	0.999934	Csrnp3	2	65845767	66031546	+	12336	protein_coding	cysteine-serine-rich nuclear protein 3 [Source:MGI Symbol;Acc:MGI:1925021]	-	21	18	49	10	7	12	17	12	0.0639394	0.0867926	0.247817	0.0477558	0.0336416	0.0662787	0.0814621	0.0337709
ENSMUSG00000025911	2426.2	2277.06	2450.96	2364.7	2540.59	2800.75	2566.12	2610.91	2379.73	2629.59	-0.143566	0.0705756	0.999934	Adhfe1	1	9547948	9580673	+	3780	protein_coding	alcohol dehydrogenase, iron containing, 1 [Source:MGI Symbol;Acc:MGI:1923437]	-	3476	2060	2114	2160	2306	2212	2336	4047	34.5392	32.416	34.8917	33.6637	36.1677	39.8713	36.531	37.1687
ENSMUSG00000054256	25.1275	9.94832	18.5503	28.464	58.3918	36.7187	35.1523	16.7738	20.5225	36.7592	-0.818205	0.0706297	0.999934	Msi1	5	115429599	115455698	+	5800	protein_coding	musashi RNA-binding protein 1 [Source:MGI Symbol;Acc:MGI:107376]	-	36	9	16	26	53	29	32	26	0.23313	0.0922994	0.172108	0.264086	0.541753	0.340672	0.326139	0.155626
ENSMUSG00000049176	88.6442	76.2704	117.099	52.549	49.5779	62.042	63.7135	63.2244	83.6406	59.6395	0.486019	0.0706889	0.999934	Frmpd4	X	167471309	168577231	-	9394	protein_coding	FERM and PDZ domain containing 4 [Source:MGI Symbol;Acc:MGI:3042378]	-	127	69	101	48	45	49	58	98	0.507782	0.436901	0.670779	0.301017	0.283998	0.355396	0.364971	0.362169
ENSMUSG00000087613	35.5973	38.6879	22.0285	20.8006	17.6277	21.5248	14.2806	19.9996	29.2786	18.3582	0.680722	0.0707525	0.999934	Gm13855	6	34179232	34186392	+	744	lincRNA	predicted gene 13855 [Source:MGI Symbol;Acc:MGI:3652198]	-	51	35	19	19	16	17	13	31	2.57467	2.79821	1.59327	1.50446	1.27497	1.55684	1.03288	1.44652
ENSMUSG00000105093	0.697986	2.21074	1.1594	0	4.40693	2.53233	8.78807	1.93544	1.01703	4.41569	-2.13445	0.0709513	1	Gm17815	3	95804855	95805749	+	895	processed_pseudogene	predicted gene, 17815 [Source:MGI Symbol;Acc:MGI:5010000]	-	1	2	1	0	4	2	8	3	0.0419663	0.13292	0.0697085	0	0.264966	0.152256	0.528382	0.116368
ENSMUSG00000113031	0	0	0	0	6.61039	1.26616	2.19702	0	0	2.51839	-3.76572	0.0710146	1	Gm34552	12	74314201	74317162	-	636	lincRNA	predicted gene, 34552 [Source:MGI Symbol;Acc:MGI:5593711]	-	0	0	0	0	6	1	2	0	0	0	0	0	0.559303	0.10713	0.185889	0
ENSMUSG00000021936	300.832	295.133	307.24	285.735	321.706	360.856	349.326	340.638	297.235	343.131	-0.205885	0.0710245	0.999934	Mapk8	14	33377898	33447158	-	11444	protein_coding	mitogen-activated protein kinase 8 [Source:MGI Symbol;Acc:MGI:1346861]	-	431	267	265	261	292	285	318	528	1.41457	1.38777	1.4447	1.34358	1.51272	1.69681	1.64259	1.60174
ENSMUSG00000031750	118.658	164.7	114.78	111.667	134.411	145.609	224.096	163.222	127.451	166.835	-0.390569	0.071031	0.999934	Il34	8	110741829	110805924	-	1959	protein_coding	interleukin 34 [Source:MGI Symbol;Acc:MGI:1923777]	-	170	149	99	102	122	115	204	253	3.25941	4.52414	3.1529	3.06737	3.69214	3.99973	6.15569	4.48355
ENSMUSG00000056258	39.0872	35.3718	26.6661	32.8431	8.81386	24.0571	19.7732	29.0316	33.492	20.4189	0.699591	0.071048	0.999934	Kcnq3	15	65986387	66286642	-	14708	protein_coding	potassium voltage-gated channel, subfamily Q, member 3 [Source:MGI Symbol;Acc:MGI:1336181]	-	56	32	23	30	8	19	18	45	0.143007	0.129414	0.0975625	0.120162	0.032247	0.0880171	0.0723435	0.106217
ENSMUSG00000079845	0	1.10537	15.0721	0	0	1.26616	0	0	4.04438	0.316541	3.72535	0.0711943	1	Xlr4a	X	73074345	73082478	-	1535	protein_coding	X-linked lymphocyte-regulated 4A [Source:MGI Symbol;Acc:MGI:3574098]	-	0	1	13	0	0	1	0	0	0	0.0387504	0.528377	0	0	0.0443873	0	0
ENSMUSG00000042784	853.636	656.589	882.3	763.055	730.448	630.549	532.777	730.307	788.895	656.02	0.265162	0.0715513	0.999934	Muc1	3	89229057	89233381	+	2346	protein_coding	mucin 1, transmembrane [Source:MGI Symbol;Acc:MGI:97231]	-	1223	594	761	697	663	498	485	1132	19.5804	15.0606	20.2379	17.5027	16.7548	14.4633	12.2207	16.7515
ENSMUSG00000048616	164.027	214.442	142.606	230.996	98.0541	172.198	152.693	146.448	188.018	142.348	0.400857	0.0715567	0.999934	Nog	11	89300638	89302332	-	1695	protein_coding	noggin [Source:MGI Symbol;Acc:MGI:104327]	-	235	194	123	211	89	136	139	227	5.20741	6.80795	4.52735	7.33353	3.11296	5.46684	4.84759	4.64935
ENSMUSG00000062157	78.8724	35.3718	75.3607	45.9803	109.071	92.4299	79.0926	65.1599	58.8963	86.4385	-0.538249	0.071578	0.999934	Ifnlr1	4	135686287	135708181	+	4182	protein_coding	interferon lambda receptor 1 [Source:MGI Symbol;Acc:MGI:2429859]	-	113	32	65	42	99	73	72	101	1.01489	0.455146	0.969702	0.591651	1.40347	1.18934	1.01772	0.838443
ENSMUSG00000109305	6.97986	7.73758	3.47819	4.37908	1.10173	2.53233	3.29553	0.645147	5.64368	1.89368	1.66821	0.0716315	0.999934	1810010D01Rik	7	145205825	145208119	-	1278	protein_coding	RIKEN cDNA 1810010D01 gene [Source:MGI Symbol;Acc:MGI:1916283]	-	10	7	3	4	1	2	3	1	0.293896	0.3258	0.146453	0.184387	0.0463898	0.106627	0.138762	0.0271647
ENSMUSG00000020516	381.1	360.35	460.28	448.856	511.204	486.207	513.003	433.539	412.646	485.988	-0.235644	0.0716733	0.999934	Rps6kb1	11	86498871	86544805	-	8658	protein_coding	ribosomal protein S6 kinase, polypeptide 1 [Source:MGI Symbol;Acc:MGI:1270849]	-	546	326	397	410	464	384	467	672	2.36864	2.23967	2.86076	2.78976	3.17727	3.0219	3.18845	2.69456
ENSMUSG00000115700	14.6577	28.7396	13.9127	27.3692	11.0173	8.86314	12.0836	14.8384	21.1698	11.7006	0.821034	0.071878	0.999934	Gm7517	15	48888353	48890024	+	1672	processed_pseudogene	predicted gene 7517 [Source:MGI Symbol;Acc:MGI:3643004]	-	21	26	12	25	10	7	11	23	0.471745	0.924957	0.447769	0.880854	0.354582	0.285252	0.388899	0.47756
ENSMUSG00000020190	3702.81	3978.22	4133.24	3632.45	3680.89	3245.18	2889.08	3656.69	3861.68	3367.96	0.196763	0.0718806	0.999934	Mknk2	10	80665327	80678112	-	3892	protein_coding	MAP kinase-interacting serine/threonine kinase 2 [Source:MGI Symbol;Acc:MGI:894279]	-	5305	3599	3565	3318	3341	2563	2630	5668	51.196	55.0039	57.1473	50.2231	50.8929	44.8686	39.9451	50.5584
ENSMUSG00000087526	2.79194	0	1.1594	5.47385	0	0	0	0	2.3563	0	3.68885	0.0718833	1	Gm15738	16	13354374	13468755	-	1841	antisense	predicted gene 15738 [Source:MGI Symbol;Acc:MGI:3783180]	-	4	0	1	5	0	0	0	0	0.0816075	0	0.0338887	0.159999	0	0	0	0
ENSMUSG00000074065	18.1476	19.8966	12.7533	12.0425	7.71212	10.1293	8.78807	8.38691	15.71	8.7541	0.859876	0.0720164	0.999934	Gm10617	8	117802062	117803234	+	1172	pseudogene	predicted gene 10617 [Source:MGI Symbol;Acc:MGI:3708793]	-	26	18	11	11	7	8	8	13	0.833239	0.913544	0.585563	0.552924	0.354098	0.465082	0.4035	0.385081
ENSMUSG00000052087	6.97986	4.42147	11.594	0	1.10173	0	3.29553	0.645147	5.74882	1.2606	2.20871	0.0721473	0.999934	Rgs14	13	55369732	55384687	+	4239	protein_coding	regulator of G-protein signaling 14 [Source:MGI Symbol;Acc:MGI:1859709]	-	10	4	10	0	1	0	3	1	0.0886055	0.0561282	0.147179	0	0.0139859	0	0.0418349	0.00818979
ENSMUSG00000024866	12755.7	12255.2	8528.51	8516.22	9448.45	15086.3	15285.7	13295.2	10513.9	13278.9	-0.336726	0.0722653	0.999934	Acy3	19	3986661	3990007	+	1505	protein_coding	aspartoacylase (aminoacylase) 3 [Source:MGI Symbol;Acc:MGI:1918920]	-	18275	11087	7356	7779	8576	11915	13915	20608	456.084	438.19	304.94	304.5	337.833	539.417	546.547	475.374
ENSMUSG00000085829	95.624	80.6919	125.215	97.4345	152.039	150.673	128.525	96.1269	99.7413	131.841	-0.395611	0.0722834	0.999934	Gm4285	14	75843379	75844964	-	902	antisense	predicted gene 4285 [Source:MGI Symbol;Acc:MGI:3782463]	-	137	73	108	89	138	119	117	149	5.70477	4.81394	7.47009	5.81278	9.07039	8.98892	7.66761	5.73477
ENSMUSG00000020319	175.892	151.436	172.75	148.889	150.937	115.221	116.442	141.932	162.242	131.133	0.304085	0.0724283	0.999934	Wdpcp	11	21572235	21898989	+	5934	protein_coding	WD repeat containing planar cell polarity effector [Source:MGI Symbol;Acc:MGI:2144467]	-	252	137	149	136	137	91	106	220	1.59506	1.37328	1.56656	1.35018	1.36876	1.04487	1.05594	1.2871
ENSMUSG00000112254	2.79194	2.21074	4.63758	6.56862	0	1.26616	1.09851	1.29029	4.05222	0.913741	2.09677	0.0724458	1	Gm47690	12	75505800	75508745	-	2946	TEC	predicted gene, 47690 [Source:MGI Symbol;Acc:MGI:6096796]	-	4	2	4	6	0	1	1	2	0.0509978	0.0403814	0.0847103	0.119983	0	0.0231278	0.0200654	0.0235686
ENSMUSG00000084384	212.188	206.704	221.444	330.621	209.329	174.73	202.126	183.222	242.739	192.352	0.334093	0.0724492	0.999934	Gm12251	11	58392769	58393560	-	792	processed_pseudogene	predicted gene 12251 [Source:MGI Symbol;Acc:MGI:3652216]	-	304	187	191	302	190	138	184	284	14.4169	14.0443	15.0459	22.4637	14.2227	11.8719	13.7333	12.4489
ENSMUSG00000005640	5585.28	5040.48	6125.08	4927.56	4618.46	4824.08	3682.2	5265.69	5419.6	4597.61	0.23705	0.0725129	0.999934	Insrr	3	87796951	87816101	+	5714	protein_coding	insulin receptor-related receptor [Source:MGI Symbol;Acc:MGI:1346037]	-	8002	4560	5283	4501	4192	3810	3352	8162	52.5996	47.4689	57.6832	46.4055	43.4945	45.4309	34.6772	49.5898
ENSMUSG00000021303	192.644	165.805	230.72	135.751	141.022	175.997	103.26	133.545	181.23	138.456	0.392179	0.072567	0.999934	Gng4	13	13784059	13827896	+	3340	protein_coding	guanine nucleotide binding protein (G protein), gamma 4 [Source:MGI Symbol;Acc:MGI:102703]	-	276	150	199	124	128	139	94	207	3.10375	2.67134	3.7172	2.18713	2.27204	2.83554	1.66365	2.15159
ENSMUSG00000052281	0	1.10537	1.1594	0	1.10173	3.79849	4.39403	3.22574	0.566191	3.13	-2.61271	0.0726089	1	Tspan32os	7	142988969	143008033	-	995	antisense	tetraspanin 32, opposite strand [Source:MGI Symbol;Acc:MGI:3705185]	-	0	1	1	0	1	3	4	5	0	0.0597808	0.0627026	0	0.0595841	0.205431	0.237639	0.174455
ENSMUSG00000021767	503.946	469.782	527.525	445.571	568.494	639.412	502.018	554.827	486.706	566.188	-0.216326	0.0727317	0.999934	Kat6b	14	21481434	21672478	+	16826	protein_coding	K(lysine) acetyltransferase 6B [Source:MGI Symbol;Acc:MGI:1858746]	-	722	425	455	407	516	505	457	860	1.61169	1.50242	1.68709	1.425	1.81812	2.04493	1.60552	1.77441
ENSMUSG00000040435	744.053	688.645	684.043	955.734	777.823	535.587	628.347	575.471	768.119	629.307	0.287844	0.0728676	0.999934	Ppp1r15a	7	45522916	45526268	-	2937	protein_coding	protein phosphatase 1, regulatory subunit 15A [Source:MGI Symbol;Acc:MGI:1927072]	-	1066	623	590	873	706	423	572	892	13.6326	12.6174	12.5331	17.511	14.2513	9.81304	11.5126	10.5438
ENSMUSG00000017499	11.1678	7.73758	10.4346	14.232	3.3052	8.86314	3.29553	5.16118	10.893	5.15626	1.0981	0.0730481	0.999934	Cdc6	11	98907801	98923940	+	5229	protein_coding	cell division cycle 6 [Source:MGI Symbol;Acc:MGI:1345150]	-	16	7	9	13	3	7	3	8	0.114928	0.0796277	0.107382	0.146462	0.0340139	0.0912108	0.0339143	0.0531138
ENSMUSG00000030272	684.026	729.543	789.548	651.388	583.918	558.378	737.099	533.537	713.626	603.233	0.24317	0.0730921	0.999934	Camk1	6	113334124	113343984	-	5975	protein_coding	calcium/calmodulin-dependent protein kinase I [Source:MGI Symbol;Acc:MGI:1098535]	-	980	660	681	595	530	441	671	827	6.16044	6.57038	7.11079	5.8665	5.25886	5.02884	6.63843	4.80512
ENSMUSG00000020827	2865.23	2998.87	3104.86	3024.85	3200.53	3323.68	3187.87	3503.79	2998.45	3303.97	-0.140886	0.0731185	0.999934	Mink1	11	70562881	70614483	+	6286	protein_coding	misshapen-like kinase 1 (zebrafish) [Source:MGI Symbol;Acc:MGI:1355329]	-	4105	2713	2678	2763	2905	2625	2902	5431	24.528	25.672	26.5794	25.8945	27.3984	28.4526	27.29	29.9945
ENSMUSG00000078300	25.8255	28.7396	32.4631	33.9379	18.7294	12.6616	23.0687	22.5802	30.2415	19.26	0.623298	0.0732454	0.999934	Gm2606	15	12574889	12575890	+	1002	processed_pseudogene	predicted pseudogene 2606 [Source:MGI Symbol;Acc:MGI:3780774]	-	37	26	28	31	17	10	21	35	1.38694	1.54344	1.74341	1.82261	1.00585	0.679985	1.23889	1.21265
ENSMUSG00000041698	1855.94	1387.24	1434.17	900.996	1124.87	2208.19	2030.04	2112.86	1394.59	1868.99	-0.421902	0.073342	0.999934	Slco1a1	6	141907282	141946962	-	5276	protein_coding	solute carrier organic anion transporter family, member 1a1 [Source:MGI Symbol;Acc:MGI:1351891]	-	2659	1255	1237	823	1021	1744	1848	3275	18.9294	14.1489	14.6276	9.18957	11.4729	22.5221	20.7051	21.5498
ENSMUSG00000019848	2.09396	0	0	0	3.3052	3.79849	1.09851	7.09662	0.523489	3.8247	-2.625	0.0735277	1	Popdc3	10	45178098	45318452	+	2083	protein_coding	popeye domain containing 3 [Source:MGI Symbol;Acc:MGI:1930153]	-	3	0	0	0	3	3	1	11	0.0540948	0	0	0	0.0853857	0.0981294	0.0283786	0.183333
ENSMUSG00000059173	1933.42	1848.18	2048.65	1881.91	1582.09	1723.25	1540.11	1925.76	1928.04	1692.8	0.186443	0.073557	0.999934	Pde1a	2	79834453	80129458	-	6012	protein_coding	phosphodiesterase 1A, calmodulin-dependent [Source:MGI Symbol;Acc:MGI:1201792]	-	2770	1672	1767	1719	1436	1361	1402	2985	17.3055	16.5425	18.3369	16.8445	14.1608	15.4243	13.7851	17.237
ENSMUSG00000027865	457.181	433.305	454.483	476.225	363.572	400.108	370.197	439.345	455.298	393.305	0.207557	0.0735682	0.999934	Gdap2	3	100162381	100206981	+	4794	protein_coding	ganglioside-induced differentiation-associated-protein 2 [Source:MGI Symbol;Acc:MGI:1338001]	-	655	392	392	435	330	316	337	681	5.13177	4.86376	5.10149	5.34554	4.08103	4.49113	4.1554	4.93157
ENSMUSG00000038871	897.61	732.859	784.91	863.774	1095.12	980.01	832.669	920.625	819.788	957.107	-0.221612	0.0737203	0.999934	Bpgm	6	34476207	34505613	+	3588	protein_coding	2,3-bisphosphoglycerate mutase [Source:MGI Symbol;Acc:MGI:1098242]	-	1286	663	677	789	994	774	758	1427	13.4621	10.9912	11.7719	12.9546	16.4243	14.6979	12.4881	13.8073
ENSMUSG00000035967	633.771	606.847	573.901	674.378	836.215	715.382	652.514	683.856	622.224	721.992	-0.213137	0.0738173	0.999934	Ints6l	X	56454857	56507843	+	7173	protein_coding	integrator complex subunit 6 like [Source:MGI Symbol;Acc:MGI:2442593]	-	908	549	495	616	759	565	594	1060	4.75454	4.55256	4.3054	5.05918	6.27327	5.36679	4.89515	5.13028
ENSMUSG00000035799	35.5973	70.7436	34.7819	15.3268	19.8312	17.7263	36.2508	12.9029	39.1124	21.6778	0.861698	0.073946	0.999934	Twist1	12	33957671	33959829	+	1628	protein_coding	twist basic helix-loop-helix transcription factor 1 [Source:MGI Symbol;Acc:MGI:98872]	bHLH	51	64	30	14	18	14	33	20	1.17663	2.33835	1.14968	0.50661	0.655498	0.585923	1.19823	0.426493
ENSMUSG00000025358	191.946	183.491	213.329	186.111	286.45	217.78	266.938	189.028	193.719	240.049	-0.305235	0.0740377	0.999934	Cdk2	10	128697939	128705031	-	6219	protein_coding	cyclin-dependent kinase 2 [Source:MGI Symbol;Acc:MGI:104772]	-	275	166	184	170	260	172	243	293	1.66087	1.58771	1.84589	1.61038	2.4786	1.88441	2.30976	1.63562
ENSMUSG00000033256	142.389	110.537	149.562	163.121	114.58	97.4946	108.752	125.804	141.402	111.658	0.333247	0.0740445	0.999934	Shf	2	122348892	122369162	-	2305	protein_coding	Src homology 2 domain containing F [Source:MGI Symbol;Acc:MGI:3613669]	-	204	100	129	149	104	77	99	195	3.32417	2.58056	3.49163	3.80816	2.67495	2.27608	2.5389	2.93697
ENSMUSG00000026640	337.825	546.052	444.048	354.705	381.199	645.743	476.753	690.953	420.658	548.662	-0.386234	0.0741015	0.999934	Plxna2	1	194618218	194816869	+	17174	protein_coding	plexin A2 [Source:MGI Symbol;Acc:MGI:107684]	-	484	494	383	324	346	510	434	1071	1.05852	1.71096	1.39135	1.11141	1.19442	2.02333	1.49382	2.16498
ENSMUSG00000032531	2059.06	2694.89	2329.22	2068.02	1752.86	1991.67	2119.02	2013.5	2287.8	1969.26	0.215703	0.0741254	0.999934	Amotl2	9	102716672	102733418	+	6289	protein_coding	angiomotin-like 2 [Source:MGI Symbol;Acc:MGI:1929286]	-	2950	2438	2009	1889	1591	1573	1929	3121	17.6183	23.0588	19.93	17.695	14.9983	17.0417	18.1314	17.2285
ENSMUSG00000078870	143.087	183.491	156.518	192.68	130.004	140.544	98.8658	158.061	168.944	131.869	0.347622	0.0741258	0.999934	Gm14410	2	177183453	177206421	-	2398	protein_coding	predicted gene 14410 [Source:MGI Symbol;Acc:MGI:3709158]	zf-C2H2	205	166	135	176	118	111	90	245	3.21091	4.11759	3.51231	4.32378	2.91733	3.15385	2.21858	3.54693
ENSMUSG00000104044	2.09396	1.10537	1.1594	3.28431	0	0	0	0	1.91076	0	3.38568	0.074177	1	Gm37566	1	105708573	105712927	+	4355	TEC	predicted gene, 37566 [Source:MGI Symbol;Acc:MGI:5610794]	-	3	1	1	3	0	0	0	0	0.0258736	0.0136583	0.0143259	0.040582	0	0	0	0
ENSMUSG00000026347	326.657	296.239	273.617	276.977	256.704	257.031	158.185	265.801	293.373	234.43	0.323287	0.0741987	0.999934	Tmem163	1	127486546	127679548	-	4292	protein_coding	transmembrane protein 163 [Source:MGI Symbol;Acc:MGI:1919410]	-	468	268	236	253	233	203	144	412	4.09553	3.71415	3.43053	3.47265	3.21847	3.22258	1.98328	3.33253
ENSMUSG00000056204	1968.32	1841.54	2204.01	1951.97	1994.13	2342.4	2331.03	2379.3	1991.46	2261.72	-0.184068	0.074289	0.999934	Pgpep1	8	70646435	70660388	-	5319	protein_coding	pyroglutamyl-peptidase I [Source:MGI Symbol;Acc:MGI:1913772]	-	2820	1666	1901	1783	1810	1850	2122	3688	19.9133	18.6307	22.2977	19.7479	20.1745	23.6978	23.5828	24.0712
ENSMUSG00000106574	36.9932	68.5329	47.5352	56.928	35.2554	24.0571	19.7732	52.2569	52.4973	32.8356	0.643133	0.0743519	0.999934	Gm2451	3	139649379	139650377	+	999	processed_pseudogene	predicted pseudogene 2451 [Source:MGI Symbol;Acc:MGI:3780618]	-	53	62	41	52	32	19	18	81	1.99266	3.69157	2.56051	3.06647	1.89906	1.29585	1.06509	2.81485
ENSMUSG00000097493	48.859	46.4255	42.8976	41.6013	84.8334	44.3157	74.6986	50.9666	44.9458	63.7036	-0.49505	0.0743531	0.999934	9930014A18Rik	15	60822271	60831793	+	7043	processed_transcript	RIKEN cDNA 9930014A18 gene [Source:MGI Symbol;Acc:MGI:2444091]	-	70	42	37	38	77	35	68	79	0.373305	0.354712	0.327758	0.317853	0.648166	0.338593	0.570732	0.389409
ENSMUSG00000066513	13.9597	18.7913	19.7097	18.6111	26.4416	24.0571	26.3642	30.9671	17.7679	26.9575	-0.628517	0.074372	0.999934	Klk1b4	7	44207435	44211754	+	839	protein_coding	kallikrein 1-related pepidase b4 [Source:MGI Symbol;Acc:MGI:97320]	-	20	17	17	17	24	19	24	48	0.895348	1.20523	1.26414	1.19368	1.69591	1.54297	1.69095	1.98617
ENSMUSG00000075581	1.39597	6.63221	2.31879	6.56862	1.10173	1.26616	1.09851	0.645147	4.2289	1.02789	2.067	0.0745096	1	Gm16409	14	73796544	73797290	-	747	processed_pseudogene	predicted gene 16409 [Source:MGI Symbol;Acc:MGI:3646708]	-	2	6	2	6	1	1	1	1	0.100562	0.477766	0.167039	0.473185	0.0793657	0.0912108	0.0791335	0.0464746
ENSMUSG00000089960	0	0	0	0	6.61039	0	5.49254	0	0	3.02573	-4.03854	0.0745234	1	Ugt1a1	1	88211959	88218997	+	2224	protein_coding	UDP glucuronosyltransferase 1 family, polypeptide A1 [Source:MGI Symbol;Acc:MGI:98898]	-	0	0	0	0	6	0	5	0	0	0	0	0	0.159945	0	0.132897	0
ENSMUSG00000086013	62.1207	49.7416	78.8389	65.6862	103.563	77.2359	93.3732	69.6759	64.0968	85.962	-0.419642	0.0745473	0.999934	Gm15706	6	145250529	145251849	+	899	lincRNA	predicted gene 15706 [Source:MGI Symbol;Acc:MGI:3783146]	-	89	45	68	60	94	61	85	108	3.71838	2.9774	4.71909	3.9318	6.199	4.62314	5.58908	4.17062
ENSMUSG00000023176	0	0	0	0	0	1.26616	2.19702	5.80632	0	2.31738	-3.6979	0.0746206	1	Cpn2	16	30256378	30267499	-	4550	protein_coding	carboxypeptidase N, polypeptide 2 [Source:MGI Symbol;Acc:MGI:1919006]	-	0	0	0	0	0	1	2	9	0	0	0	0	0	0.0149746	0.0259836	0.06867
ENSMUSG00000046108	0	0	0	0	3.3052	1.26616	1.09851	1.93544	0	1.90133	-3.38132	0.074714	1	Il17c	8	122422020	122423639	+	719	protein_coding	interleukin 17C [Source:MGI Symbol;Acc:MGI:2446486]	-	0	0	0	0	3	1	1	3	0	0	0	0	0.247369	0.0947629	0.0822152	0.144853
ENSMUSG00000053886	1487.41	1407.13	1400.55	1549.1	1417.93	1209.19	1191.88	1347.07	1461.05	1291.52	0.177328	0.0747719	0.999934	Sh2d4a	8	68276567	68347699	+	2723	protein_coding	SH2 domain containing 4A [Source:MGI Symbol;Acc:MGI:1919531]	-	2131	1273	1208	1415	1287	955	1085	2088	29.3941	27.8077	27.6776	30.6132	28.021	23.8959	23.5539	26.6207
ENSMUSG00000021226	550.013	664.327	637.667	460.898	708.414	653.34	756.872	634.18	578.226	688.201	-0.25132	0.0748192	0.999934	Acot2	12	83987861	83993873	+	2196	protein_coding	acyl-CoA thioesterase 2 [Source:MGI Symbol;Acc:MGI:2159605]	-	788	601	550	421	643	516	689	983	13.4778	16.279	15.6257	11.2941	17.3593	16.0097	18.5467	15.5402
ENSMUSG00000098087	40.4832	37.5825	42.8976	33.9379	18.7294	27.8556	25.2657	32.9025	38.7253	26.1883	0.548825	0.0748891	0.999934	Gm17750	13	84025297	84064772	-	529	lincRNA	predicted gene, 17750 [Source:MGI Symbol;Acc:MGI:5009828]	-	58	34	37	31	17	22	23	51	4.11809	3.82303	4.3637	3.45228	1.90523	2.83357	2.57012	3.34696
ENSMUSG00000059647	6.28187	15.4752	6.95637	4.37908	56.1883	3.79849	6.59105	18.0641	8.27312	21.1605	-1.36407	0.0749038	0.999934	Cbx3-ps7	1	58646688	58647239	+	552	processed_pseudogene	chromobox 3, pseudogene 7 [Source:MGI Symbol;Acc:MGI:3704187]	-	9	14	6	4	51	3	6	28	0.612389	1.5086	0.678143	0.426895	5.47753	0.370296	0.642529	1.76098
ENSMUSG00000018727	346.899	288.501	344.34	324.052	283.145	307.678	172.466	276.768	325.948	260.014	0.326854	0.0751097	0.999934	Cpsf4l	11	113698172	113710017	-	2246	protein_coding	cleavage and polyadenylation specific factor 4-like [Source:MGI Symbol;Acc:MGI:1277182]	-	497	261	297	296	257	243	157	429	8.31133	6.91218	8.25003	7.76394	6.78386	7.37163	4.1321	6.63107
ENSMUSG00000059741	2.79194	14.3698	5.79698	3.28431	12.1191	11.3955	13.1821	18.0641	6.56075	13.6902	-1.11012	0.0751592	0.999934	Myl3	9	110741861	110769798	+	2044	protein_coding	myosin, light polypeptide 3 [Source:MGI Symbol;Acc:MGI:97268]	-	4	13	5	3	11	9	12	28	0.0735026	0.378309	0.152615	0.0864651	0.319055	0.300005	0.347041	0.475569
ENSMUSG00000051224	92.1341	95.0617	100.867	75.5391	164.158	89.8976	105.457	119.997	90.9006	119.877	-0.401771	0.0751605	0.999934	Tceanc	X	166499812	166518567	-	4201	protein_coding	transcription elongation factor A (SII) N-terminal and central domain containing [Source:MGI Symbol;Acc:MGI:2685236]	-	132	86	87	69	149	71	96	186	1.18017	1.21767	1.29204	0.967602	2.10275	1.15152	1.35083	1.53708
ENSMUSG00000091390	5.58388	4.42147	1.1594	0	8.81386	12.6616	5.49254	6.45147	2.79119	8.35487	-1.49605	0.0751646	0.999934	Gm17168	17	57041775	57047143	+	345	antisense	predicted gene 17168 [Source:MGI Symbol;Acc:MGI:4937995]	-	8	4	1	0	8	10	5	10	0.870953	0.689645	0.180838	0	1.37475	1.97491	0.856706	1.00628
ENSMUSG00000116480	0	0	0	0	0	2.53233	6.59105	0.645147	0	2.44213	-3.72305	0.0752703	1	Gm49512	15	80712271	80713686	+	344	sense_intronic	predicted gene, 49512 [Source:MGI Symbol;Acc:MGI:6155203]	-	0	0	0	0	0	2	6	1	0	0	0	0	0	0.396131	1.03104	0.10092
ENSMUSG00000035811	0	1.10537	0	0	2.20346	5.06465	1.09851	1.29029	0.276342	2.41423	-2.9681	0.0755118	1	Ugt2b35	5	87000860	87013275	+	3359	protein_coding	UDP glucuronosyltransferase 2 family, polypeptide B35 [Source:MGI Symbol;Acc:MGI:3576100]	-	0	1	0	0	2	4	1	2	0	0.0177082	0	0	0.0352999	0.0811366	0.0175983	0.0206707
ENSMUSG00000034194	400.644	373.615	379.122	399.591	537.645	474.811	406.448	410.314	388.243	457.305	-0.232679	0.0756172	0.999934	R3hcc1	14	69697307	69707584	-	2766	protein_coding	R3H domain and coiled-coil containing 1 [Source:MGI Symbol;Acc:MGI:1919093]	-	574	338	327	365	488	375	370	636	7.79442	7.26857	7.37572	7.77394	10.4597	9.23732	7.90734	7.98254
ENSMUSG00000066877	480.912	665.432	631.87	653.578	705.108	717.914	813.995	647.728	607.948	721.186	-0.247954	0.07587	0.999934	Nck2	1	43444579	43570515	+	4455	protein_coding	non-catalytic region of tyrosine kinase adaptor protein 2 [Source:MGI Symbol;Acc:MGI:1306821]	-	689	602	545	597	640	567	741	1004	5.80892	8.03773	7.63234	7.89454	8.51698	8.67166	9.83221	7.82388
ENSMUSG00000095545	39.0872	46.4255	9.27516	14.232	12.1191	15.194	17.5761	12.9029	27.255	14.448	0.932151	0.0758841	0.999934	Zfp969	2	175692223	175703646	-	1758	protein_coding	zinc finger protein 969 [Source:MGI Symbol;Acc:MGI:3782422]	zf-C2H2	56	42	8	13	11	12	16	20	1.19645	1.42107	0.28391	0.435637	0.37096	0.465082	0.538	0.394955
ENSMUSG00000037846	0.697986	1.10537	0	0	1.10173	6.33081	2.19702	2.58059	0.450839	3.05254	-2.64318	0.0758995	1	Rtkn2	10	67979570	68059740	+	5547	protein_coding	rhotekin 2 [Source:MGI Symbol;Acc:MGI:2158417]	-	1	1	0	0	1	5	2	4	0.0067712	0.0107232	0	0	0.010688	0.0614156	0.0213134	0.0250344
ENSMUSG00000027166	145.879	156.962	183.184	190.49	115.682	155.738	118.639	149.674	169.129	134.933	0.319047	0.0759562	0.999934	Dnajc24	2	105966709	106003549	-	1369	protein_coding	DnaJ heat shock protein family (Hsp40) member C24 [Source:MGI Symbol;Acc:MGI:1919522]	-	209	142	158	174	105	123	108	232	5.73412	6.16978	7.2005	7.48766	4.54715	6.12165	4.66338	5.8833
ENSMUSG00000037171	0	0	0	0	2.20346	5.06465	2.19702	0	0	2.36628	-3.66174	0.076082	1	Nodal	10	61417972	61425338	+	2095	protein_coding	nodal [Source:MGI Symbol;Acc:MGI:97359]	-	0	0	0	0	2	4	2	0	0	0	0	0	0.0565978	0.13009	0.0564322	0
ENSMUSG00000039754	123.543	108.326	96.2298	123.709	152.039	111.422	171.367	138.061	112.952	143.223	-0.339515	0.0761189	0.999934	Alkbh4	5	136136146	136141615	+	2117	protein_coding	alkB homolog 4, lysine demethylase [Source:MGI Symbol;Acc:MGI:1919291]	-	177	98	83	113	138	88	156	214	3.14034	2.75353	2.44605	3.14455	3.86466	2.83223	4.35597	3.50937
ENSMUSG00000032011	8.37583	7.73758	5.79698	6.56862	2.20346	3.79849	1.09851	3.87088	7.11975	2.74284	1.35425	0.076172	0.999934	Thy1	9	44043384	44048579	+	2995	protein_coding	thymus cell antigen 1, theta [Source:MGI Symbol;Acc:MGI:98747]	-	12	7	5	6	2	3	1	6	0.15049	0.139023	0.104155	0.11802	0.0395901	0.0682482	0.0197371	0.069549
ENSMUSG00000040751	1.39597	3.31611	3.47819	3.28431	6.61039	6.33081	13.1821	3.87088	2.86864	7.49855	-1.4094	0.0762286	0.999934	Lat2	5	134600022	134615025	-	2621	protein_coding	linker for activation of T cells family, member 2 [Source:MGI Symbol;Acc:MGI:1926479]	-	2	3	3	3	6	5	12	6	0.0286607	0.068083	0.0714107	0.0674302	0.135718	0.129978	0.270642	0.0794732
ENSMUSG00000047844	98.416	124.907	92.7516	128.088	66.1039	70.9051	116.442	78.708	111.041	83.0397	0.416961	0.076433	0.999934	Bex4	X	136138996	136140443	+	837	protein_coding	brain expressed X-linked 4 [Source:MGI Symbol;Acc:MGI:3606746]	-	141	113	80	117	60	56	106	122	6.32729	8.03041	5.96312	8.23494	4.2499	4.55858	7.4862	5.06023
ENSMUSG00000002477	333.637	297.344	274.777	385.359	284.247	279.822	266.938	252.898	322.779	270.976	0.25617	0.0764632	0.999934	Snrpd1	18	10617796	10628230	+	837	protein_coding	small nuclear ribonucleoprotein D1 [Source:MGI Symbol;Acc:MGI:98344]	-	478	269	237	352	258	221	243	392	21.45	19.1166	17.6657	24.7752	18.2746	17.9901	17.1618	16.2591
ENSMUSG00000111334	2.79194	8.84295	5.79698	4.37908	2.20346	1.26616	2.19702	1.29029	5.45274	1.73923	1.6462	0.0764719	0.999934	AC162938.1	9	43716841	43746100	-	4724	processed_transcript	novel transcript	-	4	8	5	4	2	1	2	2	0.0318034	0.100731	0.0660342	0.0498828	0.0251	0.0144231	0.0250265	0.0146979
ENSMUSG00000047281	446.013	361.456	381.441	574.754	403.234	336.799	319.666	371.605	440.916	357.826	0.300719	0.0765917	0.999934	Sfn	4	133600556	133602168	-	1613	protein_coding	stratifin [Source:MGI Symbol;Acc:MGI:1891831]	-	639	327	329	525	366	266	291	576	14.8796	12.0586	12.7254	19.1746	13.4524	11.2361	10.6645	12.3972
ENSMUSG00000017978	1587.92	1526.51	1532.72	1664.05	1737.43	1968.88	1542.31	1967.05	1577.8	1803.92	-0.19359	0.0766221	0.999934	Cadps2	6	23262773	23839421	-	9566	protein_coding	Ca2+-dependent activator protein for secretion 2 [Source:MGI Symbol;Acc:MGI:2443963]	-	2275	1381	1322	1520	1577	1555	1404	3049	8.93254	8.58713	8.62204	9.36081	9.7736	11.0756	8.67596	11.0653
ENSMUSG00000059883	174.496	221.074	207.532	181.732	146.53	143.076	173.564	176.77	196.208	159.985	0.284586	0.0766349	0.999934	Irak4	15	94543643	94581815	+	5021	protein_coding	interleukin-1 receptor-associated kinase 4 [Source:MGI Symbol;Acc:MGI:2182474]	-	250	200	179	166	133	113	158	274	1.87014	2.36932	2.22419	1.94768	1.57042	1.5334	1.86015	1.89451
ENSMUSG00000020155	13.2617	18.7913	5.79698	9.85293	4.40693	6.33081	8.78807	3.22574	11.9257	5.68789	1.11138	0.076789	0.999934	Kcnmb1	11	33963013	33973641	+	4191	protein_coding	potassium large conductance calcium-activated channel, subfamily M, beta member 1 [Source:MGI Symbol;Acc:MGI:1334203]	-	19	17	5	9	4	5	8	5	0.170279	0.241277	0.0744323	0.12651	0.0565843	0.0812867	0.112837	0.0414179
ENSMUSG00000038005	463.462	408.986	438.251	407.254	369.08	327.936	368	410.959	429.489	368.994	0.216086	0.076945	0.999934	Hpf1	8	60890418	60908671	+	4612	protein_coding	histone PARylation factor 1 [Source:MGI Symbol;Acc:MGI:1919862]	-	664	370	378	372	335	259	335	637	5.40758	4.77196	5.11342	4.75175	4.30635	3.82629	4.29375	4.79498
ENSMUSG00000101258	0	0	1.1594	0	1.10173	8.86314	2.19702	0	0.289849	3.04047	-3.29491	0.0770581	1	Gm29477	11	95375525	95384507	-	499	antisense	predicted gene 29477 [Source:MGI Symbol;Acc:MGI:5580183]	-	0	0	1	0	1	7	2	0	0	0	0.125028	0	0.11881	0.955794	0.236925	0
ENSMUSG00000067279	77.4764	57.4792	88.114	37.2222	47.3745	50.6465	29.6597	49.0312	65.0729	44.178	0.559709	0.077351	0.999934	Ppp1r3c	19	36731737	36736653	-	2719	protein_coding	protein phosphatase 1, regulatory subunit 3C [Source:MGI Symbol;Acc:MGI:1858229]	-	111	52	76	34	43	40	27	76	1.53334	1.13757	1.74387	0.736665	0.937589	1.00235	0.586996	0.970377
ENSMUSG00000027087	2833.82	3286.26	3838.76	2873.77	3604.87	3559.18	3690.99	3998.62	3208.15	3713.42	-0.211783	0.0773576	0.999934	Itgav	2	83724397	83806916	+	10744	protein_coding	integrin alpha V [Source:MGI Symbol;Acc:MGI:96608]	-	4060	2973	3311	2625	3272	2811	3360	6198	14.1933	16.4594	19.2266	14.3934	18.0551	17.8263	18.4865	20.0273
ENSMUSG00000074733	314.094	374.72	345.5	384.264	311.79	287.419	300.991	314.187	354.644	303.597	0.218967	0.0773592	0.999934	Zfp950	19	61053840	61140840	-	10615	protein_coding	zinc finger protein 950 [Source:MGI Symbol;Acc:MGI:2652824]	-	450	339	298	351	283	227	274	487	1.59227	1.89961	1.75148	1.94799	1.58059	1.45704	1.52585	1.59274
ENSMUSG00000036764	1010.68	1032.41	998.239	942.597	982.745	1139.55	1214.95	1183.2	995.983	1130.11	-0.182731	0.0775067	0.999934	Dnajc12	10	63382443	63410576	+	4476	protein_coding	DnaJ heat shock protein family (Hsp40) member C12 [Source:MGI Symbol;Acc:MGI:1353428]	-	1448	934	861	861	892	900	1106	1834	12.1507	12.412	12.0011	11.3322	11.8148	13.7	14.6065	14.2248
ENSMUSG00000033152	32.1073	19.8966	22.0285	28.464	15.4242	13.9278	24.1672	9.67721	25.6241	15.7991	0.73175	0.0776049	0.999934	Podxl2	6	88842558	88875044	-	5749	protein_coding	podocalyxin-like 2 [Source:MGI Symbol;Acc:MGI:2442488]	-	46	18	19	26	14	11	22	15	0.300531	0.186236	0.206191	0.266429	0.144374	0.130367	0.22621	0.0905806
ENSMUSG00000043243	23.0335	27.6342	41.7382	39.4117	16.526	11.3955	21.9702	29.0316	32.9544	19.7308	0.695704	0.0776973	0.999934	Fam129c	8	71597648	71607936	+	3560	protein_coding	family with sequence similarity 129, member C [Source:MGI Symbol;Acc:MGI:3686743]	-	33	25	36	36	15	9	20	45	0.348167	0.41771	0.630901	0.595735	0.249801	0.17225	0.332094	0.438832
ENSMUSG00000031278	2270.55	2000.72	2427.77	2132.61	2369.83	2828.61	2240.96	2719.3	2207.91	2539.67	-0.202037	0.0777253	0.999934	Acsl4	X	142317993	142390535	-	5405	protein_coding	acyl-CoA synthetase long-chain family member 4 [Source:MGI Symbol;Acc:MGI:1354713]	-	3253	1810	2094	1948	2151	2234	2040	4215	22.6054	19.919	24.1707	21.2321	23.5938	28.1614	22.3108	27.0731
ENSMUSG00000024485	10994	9821.2	12152.8	10034.7	11125.3	8936.58	7708.23	8832.07	10750.7	9150.54	0.232528	0.0777274	0.999934	Slc4a9	18	36528157	36541293	+	2930	protein_coding	solute carrier family 4, sodium bicarbonate cotransporter, member 9 [Source:MGI Symbol;Acc:MGI:2443384]	-	15751	8885	10482	9166	10098	7058	7017	13690	201.913	180.374	223.195	184.295	204.325	164.127	141.568	162.208
ENSMUSG00000025856	215.678	285.185	260.864	363.464	223.652	219.046	233.982	229.672	281.298	226.588	0.307316	0.077749	0.999934	Pdgfa	5	138976014	138997370	-	3119	protein_coding	platelet derived growth factor, alpha [Source:MGI Symbol;Acc:MGI:97527]	-	309	258	225	332	203	173	213	356	3.72106	4.92027	4.50066	6.2708	3.85864	3.77918	4.03687	3.96251
ENSMUSG00000079108	235.919	256.446	274.777	434.624	233.567	236.772	193.337	263.865	300.441	231.886	0.369135	0.0778114	0.999934	Srp54c	12	55230168	55263836	+	3642	protein_coding	signal recognition particle 54C [Source:MGI Symbol;Acc:MGI:3714359]	-	338	232	237	397	212	187	176	409	3.48579	3.78907	4.05992	6.42171	3.45103	3.49839	2.85663	3.8987
ENSMUSG00000065715	3.48993	4.42147	4.63758	3.28431	1.10173	0	2.19702	0.645147	3.95832	0.985974	2.01101	0.0778511	1	Snord7	11	83294304	83294400	+	97	snoRNA	small nucleolar RNA, C/D box 7 [Source:MGI Symbol;Acc:MGI:3819552]	-	5	4	4	3	1	0	2	1	1.93607	2.45286	2.57275	1.82201	0.611198	0	1.21882	0.357902
ENSMUSG00000110063	18.8456	12.1591	11.594	19.7059	27.5433	34.1864	16.4776	25.1607	15.5761	25.842	-0.709563	0.0778897	0.999934	Gm31045	8	25463677	25487585	-	922	lincRNA	predicted gene, 31045 [Source:MGI Symbol;Acc:MGI:5590204]	-	27	11	10	18	25	27	15	39	1.09991	0.709653	0.676672	1.15012	1.60754	1.99526	0.961703	1.46849
ENSMUSG00000115584	273.61	270.815	355.934	253.987	277.636	255.765	177.958	214.834	288.587	231.548	0.318792	0.0780681	0.999934	Gm5854	14	101981991	101982763	-	773	processed_pseudogene	predicted gene 5854 [Source:MGI Symbol;Acc:MGI:3645469]	-	392	245	307	232	252	202	162	333	19.0472	18.8526	24.7781	17.6811	19.3274	17.8049	12.3884	14.9555
ENSMUSG00000097800	3.48993	3.31611	5.79698	5.47385	0	1.26616	3.29553	0	4.51921	1.14042	2.09043	0.0783366	1	B230344G16Rik	11	115988052	115993715	-	2024	lincRNA	RIKEN cDNA B230344G16 gene [Source:MGI Symbol;Acc:MGI:3642312]	-	5	3	5	5	0	1	3	0	0.0927862	0.0881648	0.154123	0.145532	0	0.0336633	0.0876176	0
ENSMUSG00000017188	1774.98	1586.2	1861.99	1833.74	1759.47	1518.13	1498.37	1421.26	1764.23	1549.31	0.18816	0.0784885	0.999934	Coa3	11	101277968	101279114	-	886	protein_coding	cytochrome C oxidase assembly factor 3 [Source:MGI Symbol;Acc:MGI:1098757]	-	2543	1435	1606	1675	1597	1199	1364	2203	107.804	96.3391	113.089	111.373	106.862	92.2046	91.0042	86.3211
ENSMUSG00000027422	2198.65	2479.34	2176.18	2036.27	2338.98	2526	2525.47	2590.27	2222.61	2495.18	-0.167226	0.0784982	0.999934	Rrbp1	2	143947395	144011263	-	8786	protein_coding	ribosome binding protein 1 [Source:MGI Symbol;Acc:MGI:1932395]	-	3150	2243	1877	1860	2123	1995	2299	4015	13.4661	15.1853	13.3285	12.4716	14.3256	15.471	15.4678	15.8647
ENSMUSG00000117113	26.5235	22.1074	19.7097	9.85293	38.5606	37.9849	36.2508	18.7093	19.5484	32.8764	-0.716556	0.078586	0.999934	CT010445.1	17	74186768	74190499	-	3732	TEC	novel transcript	-	38	20	17	9	35	30	33	29	0.382442	0.318767	0.284195	0.14207	0.556006	0.547705	0.522701	0.269769
ENSMUSG00000073424	4.18791	2.21074	3.47819	1.09477	5.50866	8.86314	10.9851	4.51603	2.7429	7.46823	-1.38269	0.0786351	0.999934	Cyp4f15	17	32685627	32703352	+	2282	protein_coding	cytochrome P450, family 4, subfamily f, polypeptide 15 [Source:MGI Symbol;Acc:MGI:2146921]	-	6	2	3	1	5	7	10	7	0.0987551	0.0521313	0.082019	0.0258157	0.1299	0.209002	0.259039	0.106492
ENSMUSG00000052539	404.832	478.625	477.671	394.117	250.093	392.511	328.454	435.474	438.811	351.633	0.315462	0.0786665	0.999934	Magi3	3	104013259	104220374	-	8520	protein_coding	membrane associated guanylate kinase, WW and PDZ domain containing 3 [Source:MGI Symbol;Acc:MGI:1923484]	-	580	433	412	360	227	310	299	675	2.55689	3.02296	3.01694	2.48922	1.57957	2.47907	2.0745	2.75043
ENSMUSG00000105380	12.5637	6.63221	6.95637	4.37908	3.3052	1.26616	1.09851	5.16118	7.63285	2.70776	1.43042	0.0787591	0.999934	Trav12-4	14	53778603	53778873	+	271	TR_V_pseudogene	T cell receptor alpha variable 12-4 [Source:MGI Symbol;Acc:MGI:5009956]	-	18	6	6	4	3	1	1	8	2.49475	1.31694	1.38131	0.869543	0.656304	0.251419	0.218128	1.02484
ENSMUSG00000028644	1.39597	3.31611	1.1594	3.28431	0	1.26616	0	0	2.28895	0.316541	2.90826	0.0787612	1	Ermap	4	119175457	119190011	-	5297	protein_coding	erythroblast membrane-associated protein [Source:MGI Symbol;Acc:MGI:1349816]	-	2	3	1	3	0	1	0	0	0.0141816	0.033688	0.0117782	0.033365	0	0.0128628	0	0
ENSMUSG00000034981	697.288	677.591	831.286	524.395	494.678	609.024	381.182	666.437	682.64	537.83	0.34228	0.0788744	0.999934	Parm1	5	91517615	91626894	+	5068	protein_coding	prostate androgen-regulated mucin-like protein 1 [Source:MGI Symbol;Acc:MGI:2443349]	-	999	613	717	479	449	481	347	1033	7.40377	7.19463	8.82656	5.568	5.25246	6.46659	4.04738	7.0762
ENSMUSG00000114038	0.697986	8.84295	0	2.18954	0	0	1.09851	0	2.93262	0.274627	3.26412	0.0790769	1	Gm40999	13	71709055	71956552	-	5766	processed_transcript	predicted gene, 40999 [Source:MGI Symbol;Acc:MGI:5623884]	-	1	8	0	2	0	0	1	0	0.00651402	0.0825277	0	0.0204341	0	0	0.0102519	0
ENSMUSG00000085823	0	5.52684	2.31879	3.28431	0	0	0	0.645147	2.78249	0.161287	3.17844	0.0791903	1	Gm13012	4	137882370	137883937	-	863	antisense	predicted gene 13012 [Source:MGI Symbol;Acc:MGI:3652270]	-	0	5	2	3	0	0	0	1	0	0.344623	0.144587	0.204791	0	0	0	0.0402277
ENSMUSG00000025359	4.18791	5.52684	8.11577	8.75816	13.2208	8.86314	16.4776	12.2578	6.64717	12.7048	-0.96734	0.0792595	0.999934	Pmel	10	128704195	128720238	+	2292	protein_coding	premelanosome protein [Source:MGI Symbol;Acc:MGI:98301]	-	6	5	7	8	12	7	15	19	0.0983242	0.12976	0.190543	0.205625	0.310399	0.20809	0.386863	0.28779
ENSMUSG00000041556	97.718	112.748	112.461	146.699	87.0368	91.1637	96.6687	94.1915	117.407	92.2652	0.340406	0.0792968	0.999934	Fbxo2	4	148160621	148166424	+	1288	protein_coding	F-box protein 2 [Source:MGI Symbol;Acc:MGI:2446216]	-	140	102	97	134	79	72	88	146	4.08259	4.71052	4.69856	6.12899	3.63634	3.80876	4.03876	3.93526
ENSMUSG00000044338	4.8859	1.10537	1.1594	0	14.3225	7.59698	3.29553	2.58059	1.78767	6.9489	-1.82459	0.0793483	0.999934	Aplnr	2	85136225	85139923	+	3699	protein_coding	apelin receptor [Source:MGI Symbol;Acc:MGI:1346086]	-	7	1	1	0	13	6	3	4	0.0710784	0.0160805	0.0168665	0	0.208359	0.110518	0.0479422	0.0375415
ENSMUSG00000021223	215.678	174.648	377.963	190.49	132.208	222.845	146.102	193.544	239.695	173.675	0.462879	0.0794745	0.999934	Papln	12	83763634	83792382	+	5635	protein_coding	papilin, proteoglycan-like sulfated glycoprotein [Source:MGI Symbol;Acc:MGI:2386139]	-	309	158	326	174	120	176	133	300	2.05963	1.66781	3.60938	1.8191	1.26253	2.12807	1.39521	1.84826
ENSMUSG00000034906	6.28187	1.10537	13.9127	5.47385	8.81386	22.7909	16.4776	10.9675	6.69346	14.7625	-1.137	0.0795447	0.999934	Ncaph	2	127103809	127133954	-	4307	protein_coding	non-SMC condensin I complex, subunit H [Source:MGI Symbol;Acc:MGI:2444777]	-	9	1	12	5	8	18	15	17	0.0784859	0.0138105	0.173826	0.0683904	0.110121	0.284751	0.205872	0.137028
ENSMUSG00000030107	72.5905	68.5329	54.4916	72.2548	81.5282	101.293	84.5852	80.6434	66.9674	87.0124	-0.365647	0.0795867	0.999934	Usp18	6	121245906	121270917	+	2790	protein_coding	ubiquitin specific peptidase 18 [Source:MGI Symbol;Acc:MGI:1344364]	-	104	62	47	66	74	80	77	125	1.40008	1.32182	1.051	1.39361	1.57246	1.95368	1.63143	1.5554
ENSMUSG00000116988	0	1.10537	1.1594	0	6.61039	2.53233	2.19702	1.29029	0.566191	3.15751	-2.60108	0.0796859	1	AC164314.2	17	8082695	8147788	-	2610	protein_coding	novel transcript	-	0	1	1	0	6	2	2	2	0	0.02279	0.0239039	0	0.13629	0.0522103	0.0452971	0.0266027
ENSMUSG00000046487	0.697986	0	0	3.28431	2.20346	7.59698	5.49254	2.58059	0.995574	4.46839	-2.15559	0.0797092	1	Mospd4	18	46465215	46465790	-	576	processed_pseudogene	motile sperm domain containing 4 [Source:MGI Symbol;Acc:MGI:1919326]	-	1	0	0	3	2	6	5	4	0.0652081	0	0	0.306831	0.205855	0.709734	0.513131	0.241087
ENSMUSG00000002996	714.039	615.69	555.35	528.774	881.386	644.477	696.454	670.953	603.463	723.317	-0.25874	0.0797226	0.999934	Hbp1	12	31926254	31950535	-	6167	protein_coding	high mobility group box transcription factor 1 [Source:MGI Symbol;Acc:MGI:894659]	HMG	1023	557	479	483	800	509	634	1040	6.23054	5.37237	4.84585	4.61396	7.69076	5.62355	6.0771	5.85458
ENSMUSG00000038155	4.18791	6.63221	3.47819	5.47385	5.50866	3.79849	26.3642	11.6126	4.94304	11.821	-1.2714	0.0797229	0.999934	Gstp2	19	4040285	4042236	-	770	protein_coding	glutathione S-transferase, pi 2 [Source:MGI Symbol;Acc:MGI:95864]	-	6	6	3	5	5	3	24	18	0.292674	0.463495	0.243074	0.382542	0.384975	0.265459	1.84247	0.811555
ENSMUSG00000062933	2863.14	3513.97	4227.15	4616.65	2082.27	2493.07	3036.28	4154.1	3805.23	2941.43	0.370623	0.0797583	0.999934	Gm10123	9	96895658	96896147	+	490	processed_pseudogene	predicted pseudogene 10123 [Source:MGI Symbol;Acc:MGI:3704342]	-	4102	3179	3646	4217	1890	1969	2764	6439	314.43	385.904	464.226	507	228.675	273.789	333.444	456.203
ENSMUSG00000087667	0.697986	1.10537	0	0	3.3052	5.06465	2.19702	1.29029	0.450839	2.96429	-2.58504	0.0797739	1	Gm13381	2	28562197	28576698	+	922	antisense	predicted gene 13381 [Source:MGI Symbol;Acc:MGI:3649650]	-	1	1	0	0	3	4	2	2	0.0407374	0.0645139	0	0	0.192905	0.295594	0.128227	0.075307
ENSMUSG00000068860	26.5235	23.2127	41.7382	36.1274	19.8312	18.9924	23.0687	21.2899	31.9005	20.7955	0.604376	0.0798179	0.999934	Gm128	3	95236920	95241598	-	1959	protein_coding	predicted gene 128 [Source:MGI Symbol;Acc:MGI:2684974]	-	38	21	36	33	18	15	21	33	0.728573	0.637631	1.14651	0.992384	0.544743	0.521704	0.633674	0.584811
ENSMUSG00000081824	37.6912	43.1094	25.5067	71.16	36.3572	25.3233	19.7732	30.9671	44.3668	28.1052	0.65045	0.0798183	0.999934	BC002163	16	42955631	42955949	+	319	processed_pseudogene	cDNA sequence BC002163 [Source:MGI Symbol;Acc:MGI:3612445]	-	54	39	22	65	33	20	18	48	6.35809	7.27208	4.3027	12.0039	6.13305	4.27175	3.33551	5.2238
ENSMUSG00000039747	124.241	116.064	146.084	96.3398	193.905	131.681	132.92	156.771	120.682	153.819	-0.351965	0.0799054	0.999934	Orai2	5	136147459	136170713	-	6077	protein_coding	ORAI calcium release-activated calcium modulator 2 [Source:MGI Symbol;Acc:MGI:2443195]	-	178	105	126	88	176	104	121	243	1.10016	1.02774	1.29357	0.853088	1.71703	1.16603	1.177	1.3882
ENSMUSG00000043300	167.517	163.595	163.475	149.983	127.801	141.81	124.131	141.932	161.142	133.919	0.266118	0.0800098	0.999934	B3galnt1	3	69574158	69598960	-	2028	protein_coding	UDP-GalNAc:betaGlcNAc beta 1,3-galactosaminyltransferase, polypeptide 1 [Source:MGI Symbol;Acc:MGI:1349405]	-	240	148	141	137	116	112	113	220	4.44495	4.34089	4.3377	3.97972	3.39112	3.76285	3.29376	3.76609
ENSMUSG00000079110	11.1678	14.3698	10.4346	4.37908	22.0346	20.2586	16.4776	14.1932	10.0878	18.241	-0.835721	0.0800805	0.999934	Capn3	2	120456019	120504913	+	5023	protein_coding	calpain 3 [Source:MGI Symbol;Acc:MGI:107437]	-	16	13	9	4	20	16	15	22	0.119641	0.153945	0.111786	0.0469134	0.236059	0.217032	0.176526	0.152053
ENSMUSG00000018669	968.804	917.456	835.924	997.335	1188.77	1029.39	1073.24	966.43	929.88	1064.46	-0.193129	0.0802654	0.999934	Cdk5rap3	11	96907426	96916496	-	3812	protein_coding	CDK5 regulatory subunit associated protein 3 [Source:MGI Symbol;Acc:MGI:1933126]	-	1388	830	721	911	1079	813	977	1498	13.676	12.9512	11.8003	14.0788	16.7812	14.5313	15.1503	13.6425
ENSMUSG00000062661	42.5771	28.7396	51.0134	50.3594	55.0866	60.7758	70.3045	52.9021	43.1724	59.7673	-0.465344	0.0804709	0.999934	Ncs1	2	31245823	31295989	+	4653	protein_coding	neuronal calcium sensor 1 [Source:MGI Symbol;Acc:MGI:109166]	-	61	26	44	46	50	48	64	82	0.492403	0.332372	0.589968	0.582405	0.637075	0.70287	0.81307	0.611811
ENSMUSG00000025586	168.913	198.966	209.851	204.722	251.195	206.385	260.347	218.705	195.613	234.158	-0.263657	0.0805098	0.999934	Cpeb1	7	81347026	81455465	-	4192	protein_coding	cytoplasmic polyadenylation element binding protein 1 [Source:MGI Symbol;Acc:MGI:108442]	-	242	180	181	187	228	163	237	339	2.16829	2.55409	2.6938	2.62797	3.22453	2.64931	3.34201	2.80747
ENSMUSG00000009281	138.201	86.2188	257.386	32.8431	31.9502	51.9127	90.0777	63.2244	128.662	59.2913	1.11666	0.0805852	0.999934	Rarres2	6	48569696	48572789	-	2656	protein_coding	retinoic acid receptor responder (tazarotene induced) 2 [Source:MGI Symbol;Acc:MGI:1918910]	-	198	78	222	30	29	41	82	98	2.80002	1.74683	5.21475	0.665416	0.647326	1.05177	1.82502	1.28096
ENSMUSG00000042644	278.496	489.678	300.283	252.892	394.42	402.64	595.392	356.766	330.337	437.304	-0.404862	0.080589	0.999934	Itpr3	17	27057304	27122223	+	8990	protein_coding	inositol 1,4,5-triphosphate receptor 3 [Source:MGI Symbol;Acc:MGI:96624]	-	399	443	259	231	358	318	542	553	1.66701	2.93109	1.79742	1.51374	2.3609	2.4101	3.56386	2.13551
ENSMUSG00000048351	392.966	317.241	357.094	337.189	295.264	317.807	305.385	294.832	351.122	303.322	0.216279	0.0807296	0.999934	Coa7	4	108328140	108341544	+	3851	protein_coding	cytochrome c oxidase assembly factor 7 [Source:MGI Symbol;Acc:MGI:1917143]	-	563	287	308	308	268	251	278	457	5.49109	4.43295	4.98983	4.7117	4.12586	4.44086	4.26729	4.11983
ENSMUSG00000024773	849.449	836.764	841.721	825.457	1025.71	900.242	915.058	909.658	838.347	937.667	-0.160877	0.0808938	0.999934	Atg2a	19	6241668	6262335	+	7693	protein_coding	autophagy related 2A [Source:MGI Symbol;Acc:MGI:1916291]	-	1217	757	726	754	931	711	833	1410	5.94181	5.85308	5.88776	5.77399	7.17476	6.2971	6.40074	6.36297
ENSMUSG00000032750	0	0	1.1594	0	1.10173	2.53233	5.49254	0.645147	0.289849	2.44294	-2.99069	0.08096	1	Gab3	X	74966843	75085458	-	3891	protein_coding	growth factor receptor bound protein 2-associated protein 3 [Source:MGI Symbol;Acc:MGI:2387324]	-	0	0	1	0	1	2	5	1	0	0	0.0160342	0	0.0152367	0.0350216	0.0759608	0.00892226
ENSMUSG00000029152	2767.51	2440.65	2775.59	2913.18	2368.72	2380.39	2394.75	2599.94	2724.24	2435.95	0.160839	0.0810878	0.999934	Ociad1	5	73292784	73314069	+	5515	protein_coding	OCIA domain containing 1 [Source:MGI Symbol;Acc:MGI:1915345]	-	3965	2208	2394	2661	2150	1880	2180	4030	27.0036	23.8143	27.0824	28.4249	23.1125	23.2263	23.3664	25.3686
ENSMUSG00000026335	6774.65	6637.74	8031.13	6637.59	5596.8	6394.12	5104.77	7004.36	7020.28	6025.01	0.220238	0.081156	0.999934	Pam	1	97795114	98095646	-	11892	protein_coding	peptidylglycine alpha-amidating monooxygenase [Source:MGI Symbol;Acc:MGI:97475]	-	9706	6005	6927	6063	5080	5050	4647	10857	30.6556	30.036	36.3412	30.0354	25.3257	28.9337	23.0993	31.695
ENSMUSG00000022466	620.509	527.261	619.117	601.029	526.628	541.918	511.905	507.086	591.979	521.884	0.184112	0.0813401	0.999934	Rpap3	15	97675097	97705825	-	3224	protein_coding	RNA polymerase II associated protein 3 [Source:MGI Symbol;Acc:MGI:1277218]	-	889	477	534	549	478	428	466	786	10.3569	8.80051	10.3337	10.0318	8.78995	9.04515	8.54421	8.46377
ENSMUSG00000070283	797.1	664.327	706.072	794.803	773.416	597.629	514.102	602.567	740.575	621.929	0.25299	0.08157	0.999934	Ndufaf3	9	108565537	108567434	-	1815	protein_coding	NADH:ubiquinone oxidoreductase complex assembly factor 3 [Source:MGI Symbol;Acc:MGI:1913956]	-	1142	601	609	726	702	472	468	934	23.6327	19.6962	20.9339	23.5646	22.9305	17.7187	15.2423	17.8651
ENSMUSG00000006567	20.9396	14.3698	12.7533	14.232	18.7294	43.0495	16.4776	28.3865	15.5737	26.6608	-0.751573	0.081578	0.999934	Atp7b	8	21992785	22060305	-	6505	protein_coding	ATPase, Cu++ transporting, beta polypeptide [Source:MGI Symbol;Acc:MGI:103297]	-	30	13	11	13	17	34	15	44	0.17322	0.118872	0.1055	0.117732	0.154937	0.356122	0.136309	0.234824
ENSMUSG00000108053	0	0	0	1.09477	4.40693	1.26616	2.19702	1.29029	0.273692	2.2901	-2.91215	0.0816596	1	Gm43890	6	83314145	83316943	-	2799	TEC	predicted gene, 43890 [Source:MGI Symbol;Acc:MGI:5690282]	-	0	0	0	1	4	1	2	2	0	0	0	0.0210473	0.0847248	0.0243424	0.0422384	0.0248064
ENSMUSG00000104693	39.0872	39.7933	52.1728	54.7385	65.0022	75.9698	56.0239	54.8375	46.4479	62.9584	-0.438401	0.0816688	0.999934	Gm42941	3	101595810	101597130	-	1321	sense_intronic	predicted gene 42941 [Source:MGI Symbol;Acc:MGI:5663078]	-	56	36	45	50	59	60	51	85	1.59224	1.621	2.12529	2.22981	2.64791	3.09468	2.28217	2.23384
ENSMUSG00000033083	593.986	748.335	711.869	737.875	707.312	996.47	731.607	887.723	698.016	830.778	-0.252767	0.0816712	0.999934	Tbc1d4	14	101442360	101609191	-	7676	protein_coding	TBC1 domain family, member 4 [Source:MGI Symbol;Acc:MGI:2429660]	-	851	677	614	674	642	787	666	1376	4.16407	5.24612	4.99048	5.17279	4.95854	6.98565	5.12885	6.22328
ENSMUSG00000064307	43.9731	43.1094	40.5788	52.549	68.3074	67.1066	57.1224	50.9666	45.0526	60.8758	-0.424135	0.0818207	0.999934	Lrrc51	7	101912984	101933895	-	1210	protein_coding	leucine rich repeat containing 51 [Source:MGI Symbol;Acc:MGI:1916608]	-	63	39	35	48	62	53	52	79	1.9556	1.91718	1.80464	2.33699	3.0378	2.9844	2.54038	2.26662
ENSMUSG00000030359	400.644	380.247	217.966	292.304	198.312	464.682	574.52	614.825	322.79	463.085	-0.520563	0.0818875	0.999934	Pzp	6	128483567	128526720	-	6414	protein_coding	PZP, alpha-2-macroglobulin like [Source:MGI Symbol;Acc:MGI:87854]	-	574	344	188	267	180	367	523	953	3.3613	3.19017	1.82868	2.45235	1.66378	3.89856	4.82007	5.15822
[truncated: 24,363 more rows]

## Sheet: KOvsCtrl.all_GOenrich
Category	GOID	Description	GeneRatio	BgRatio	pvalue	padj	geneID	geneName	Count	Up	Up_Gene_names	Down	Down_Gene_names
[truncated: 5,408 more rows]
